# Supplementary material for: Barriers to early presentation of breast cancer among women in Soweto, South Africa
Source: PLoS One. 2018 Feb 2;13(2):e0192071. doi: 10.1371/journal.pone.0192071 (PMC5796726; doi:10.1371/journal.pone.0192071)
Supplement: S1 Table — (XLS) [file pone.0192071.s001.xls]

## Sheet: Sheet1
S1 Table
ID	Age on presen-tation	Marital status	Employ-ment status	Distance from tertiary hospital (Km)	Intrinsic Molecular subtype	Grade of tumor	HIV status	Clinical stage at diagnosis	Number of full-term pregnan-cies	Self-reported alcohol consumption	Self reported smoking history	Self-reported diagnosed Diabetes	Self-reported diagnosed Hyper-tension	Measured weight (Kg)	Measured height (m)	BMI (Kg/m2)	Owns a home	Has indoor running hot and cold water	Has a Flush toilet inside the home	Owns a car	Has a microwave	Has a washing machine	Household SES score -maximum =6 yes for R-W	Can Read	Highest level of education attained	A painful breast can be a sign of breast cancer	A painless lump can be asign of breast cancer	A person can catch breast cancer from someone else	Breast cancer can becaused by an injury to the breast?	Cancer can run in families and be inherited?	Do you know somebody besides yourself with breast cancer?	Fluid coming from the nipple can be a sign of breast cancer?	Before your diagnosis had you heard anything about breast cancer?	Breast cancer can becaused by a curse?	Knowledge & awareness of breast cancer score -maximum =9 yes for AA-AI	Total number of visits in primary health system	Total number of visits in Secondary health system	Mode of referral to Tertiary Hospital	Total number of visits in primary and secondary facilities to get to tertiary hospital	Reason For Personal Delays	Reasons for delays within referral Health system	Prior Breast Examination by Health professional	The Waiting Time In The Clinics is a reason not to go there	Time To first Presentation To Health System
1	51	Married/Co-habiting	Employed	23.4097	Luminal B	High	Positive	3A	4	No	No	No	No	61	1.53	26.0584	Yes	No	No	No	Yes	No	2	Yes	Primary	yes	yes	no	no	yes	no	no	no	no	3	1	0	Self+Primary	1	No delay	No delays	None/Self	No	<1 month
2	42	Married/Co-habiting	Employed	12.2599	Luminal B	Low/Intermediate	Negative	3A	3	No	No	No	Yes	90.8	1.53	38.7885	Yes	Yes	Yes	Yes	Yes	Yes	6	Yes	Post high school	no	yes	yes	no	yes	no	yes	yes	yes	6	2	0	Self+Primary	2	Thought it was minor ailment	No delays	None/Self	No	1-3 months
3	41	Married/Co-habiting	Employed	11.2063	Luminal B	High	Negative	3A	2	Yes	No	No	No	94	1.66	34.1124	Yes	Yes	Yes	Yes	Yes	Yes	6	Yes	Post high school	yes	no	yes	no	yes	no	yes	yes	yes	6	1	0	Self+Primary	1	No delay	No delays	None/Self	No	<1 month
4	40	Married/Co-habiting	Employed	6.70043	Luminal B	Low/Intermediate	Positive	3A	3	No	No	No	Yes	74.4	1.56	30.572	Yes	Yes	No	Yes	Yes	Yes	5	Yes	High school	yes	yes	yes	no	yes	no	no	yes	no	5	2	0	Self+Primary	2	Thought it was minor ailment	No delays	None/Self	No	1-3 months
5	44	Married/Co-habiting	Employed	12.8211	Luminal B	Low/Intermediate	Negative	2A	4	No	No	No	Yes	80	1.58	32.0461	No	No	No	No	No	No	0	Yes	High school	no	yes	no	yes	yes	no	no	yes	yes	5	1	0	Self+Primary	1	No delay	No delays	None/Self	No	<1 month
6	48	Married/Co-habiting	Unemployed	18.8141	Luminal B	High	Negative	4	2	No	No	No	No	68	1.56	27.9421	No	Yes	No	Yes	No	No	2	Yes	Primary	yes	no	no	no	yes	no	yes	no	no	3	2	0	Self+Primary	3	Fear of diagnosis	No delays	None/Self	No	>3 months
7	47	Married/Co-habiting	Employed	12.6501	Luminal B	High	Unknown	2B	2	No	No	No	No	65	1.67	23.3067	Yes	Yes	Yes	Yes	Yes	No	5	Yes	High school	no	yes	yes	yes	no	no	yes	yes	yes	6	1	0	Self+Primary	1	Thought it was minor ailment	No delays	None/Self	Yes	>3 months
8	58	Married/Co-habiting	Retired	5.4518	Luminal B	High	Negative	2B	4	Yes	Yes	No	No	67	1.58	26.8386	Yes	Yes	Yes	Yes	No	Yes	5	Yes	Primary	yes	yes	yes	no	yes	yes	yes	yes	no	7	1	0	Self+Primary	1	No delay	No delays	None/Self	No	<1 month
9	46	Divorced/Widowed	Employed	9.96958	HER2 enriched	High	Negative	2B	4	No	No	No	No	81	1.65	29.7521	No	Yes	Yes	No	Yes	Yes	4	Yes	High school	yes	yes	yes	yes	yes	no	yes	yes	yes	8	2	0	Self+Primary	2	No delay	Dror nurse gave ne pills and told me to come back	None/Self	Yes	<1 month
10	45	Married/Co-habiting	Employed	4.25481	Triple negative	High	Positive	2B	3	No	No	No	No	79	1.53	33.7477	No	Yes	No	Yes	Yes	No	3	Yes	High school	yes	yes	yes	no	yes	yes	yes	yes	yes	8	1	0	Self+Primary	1	No delay	No delays	None/Self	Yes	<1 month
11	50	Married/Co-habiting	Employed	12.4159	Luminal B	Low/Intermediate	Negative	2A	4	No	No	No	No	80	1.59	31.6443	Yes	Yes	Yes	Yes	Yes	Yes	6	Yes	High school	yes	yes	yes	no	no	no	yes	yes	yes	6	1		Self+Primary	1	No delay	No delays	None/Self	No	<1 month
12	49	Married/Co-habiting	Unemployed	5.32552	Luminal B	Low/Intermediate	Negative	3C	3	Yes	No	No	No	67	1.59	26.5021	Yes	Yes	Yes	No	Yes	Yes	5	Yes	High school	yes	yes	yes	yes	no	no	yes	yes	yes	7	1	0	Self+Primary	1	Thought it was minor ailment	No delays	None/Self	No	1-3 months
13	49	Single	Unemployed	10.2621	Luminal B	Low/Intermediate	Negative	2B	3	No	No	No	Yes	80.6	1.35	44.225	Yes	No	No	No	Yes	No	2	Yes	High school	yes	yes	yes	yes	yes	no	yes	yes	yes	8	1		Self+Primary	1	No delay	No delays	None/Self	No	<1 month
14	71	Divorced/Widowed	Retired	12.4081	Luminal A	Low/Intermediate	Negative	4	2	No	No	No	Yes	65	1.6	25.3906	No	Yes	Yes	Yes	Yes	Yes	5	Yes	High school	no	yes	yes	yes	yes	yes	yes	yes	yes	8	1	0	Self+Primary	1	No one to look after the children	No delays	None/Self	No	1-3 months
15	57	Single	Employed	5.40879	Triple negative	High	Negative	3B	4	No	No	No	No	117	1.5	52	Yes	Yes	No	No	No	No	2	Yes	Informal only	yes	yes	yes	no	yes	no	no	yes	no	5	1	0	Self+Primary	1	No delay	No delays	None/Self	Yes	<1 month
16	54	Divorced/Widowed	Unemployed	8.45396	Luminal B	Low/Intermediate	Negative	3A	2	No	No	No	No	86.1	1.68	30.506	No	No	No	No	No	No	0	Yes	High school	yes	no	no	no	yes	no	yes	yes	yes	5		1	Primary/Secondary	1	Thought it was minor ailment	No delays	None/Self	Yes	>3 months
17	67	Married/Co-habiting	Retired	5.2557	Luminal B	High	Negative	1A	3	No	No	No	Yes	60.5	1.59	23.931	Yes	Yes	Yes	No	Yes	Yes	5	No	Primary	no	no	no	yes	yes	yes	yes	yes	yes	6	1	0	Self+Primary	1	No delay	No delays	None/Self	No	<1 month
18	53	Married/Co-habiting	Employed	11.4662	Luminal B	High	Negative	2A	6	No	No	Yes	Yes	92	1.56	37.8041	No	No	No	Yes	Yes	No	2	Yes	Primary	yes	no	no	no	no	no	yes	yes	yes	4	1	0	Self+Primary	1	No delay	No delays	None/Self	Yes	<1 month
19	41	Single	Employed	1.14745	Triple negative	Low/Intermediate	Positive	3B	6	No	No	No	No	50.9	1.49	22.9269	No	Yes	Yes	No	No	No	2	Yes	Post high school	no	no	yes	yes	yes	no	yes	yes	yes	6	1	0	Self+Primary	1	Thought it was minor ailment	No delays	None/Self	No	>3 months
20	65	Married/Co-habiting	Retired	18.521	Luminal B	High	Negative	2A	5	Yes	Yes	No	Yes	88.6	1.6	34.6094	Yes	Yes	Yes	Yes	Yes	Yes	6	Yes	Primary	yes	no	yes	no	yes	yes	no	yes	yes	6	1		Self+Primary	1	No delay	No delays	None/Self	No	<1 month
21	52	Single	Unemployed	5.40879	Luminal B	High	Positive	2A		No	Yes	No	No	77.9	1.63	29.3199	No	No	No	No	No	No	0	Yes	High school	no	yes	no	no	yes	no	no	yes	yes	4	1		Self+Primary	1	No delay	No delays	None/Self	No	<1 month
22	55	Divorced/Widowed	Unemployed	3.19737	Luminal A	Low/Intermediate	Negative	3A	3	No	No	No	No	87	1.697	30.21	Yes	Yes	Yes	No	Yes	No	4	Yes	High school	no	no	yes	yes	yes	yes	no	yes	yes	6	2		Self+Primary	2	No delay	No delays	None/Self	No	<1 month
23	68	Divorced/Widowed	Retired	8.30354	HER2 enriched	High	Negative	3B	8	No	No	Yes	Yes	71.1	1.56	29.216	Yes	Yes	Yes	No	Yes	No	4	No	Informal only	yes	yes	no	no	yes	no	yes	yes	no	5	2	2	Primary/Secondary	4	Thought it was minor ailment	Dr or nurse did not think it was serious	None/Self	No	1-3 months
24	64	Married/Co-habiting	Retired	35.8434	HER2 enriched	High	Negative	2A	3	No	No	No	Yes	72.8	1.6	28.4375	Yes	Yes	Yes	No	Yes	Yes	5	Yes	High school	yes	yes	yes	no	no	no	yes	no	no	4	1	0	Self+Primary	1	No delay	No delays	None/Self	No	<1 month
25	64	Married/Co-habiting	Retired	5.22281	Luminal B	High	Negative	2A	4	No	Yes	Yes	Yes	72.6	1.42	36.0048	Yes	Yes	Yes	No	Yes	Yes	5	Yes	High school	yes	yes	yes	no	no	no	yes	yes	yes	6	1		Self+Primary	1	Thought it was minor ailment	No delays	None/Self	No	>3 months
26	76	Married/Co-habiting	Retired	8.53585	Luminal B	Low/Intermediate	Negative	2A	3	No	No	No	No	54	1.49	24.3232	Yes	Yes	Yes	No	Yes	Yes	5	Yes	High school	yes	yes	yes	yes	no	yes	yes	yes	yes	8	1	0	Self+Primary	1	No delay	No delays	None/Self	Yes	<1 month
27	36	Married/Co-habiting	Unemployed	31.0241	Luminal B	Low/Intermediate	Negative	4	3	No	No	No	No	94	1.63	35.3796	Yes	No	No	Yes	Yes	Yes	4	Yes	High school	yes	yes	yes	yes	yes	yes	yes	yes	yes	9	1	0	Self+Primary	1	Thought it was minor ailment	No delays	None/Self	No	>3 months
28	45	Married/Co-habiting	Unemployed	4.20883	Luminal B	Low/Intermediate	Positive	3A	3	Yes	No	No	No	85	1.66	30.8463	No	No	No	No	No	No	0	Yes	High school	no	yes	yes	no	yes	yes	yes	yes	yes	7	1	0	Self+Primary	1	No delay	No delays	None/Self	No	<1 month
29	48	Married/Co-habiting	Employed	6.54466	Luminal B	Low/Intermediate	Negative	3A	3	No	No	No	No	98.8	1.55	41.1238	No	Yes	No	Yes	Yes	Yes	4	Yes	High school	yes	yes	no	no	yes	no	yes	yes	yes	6	1		Self+Primary	1	No delay	No delays	None/Self	No	<1 month
30	46	Single	Unemployed	3.19737	Luminal B	High	Negative	2B	4	No	No	No	No	97.7	1.6	38.1641	Yes	Yes	Yes	No	No	No	3	Yes	High school	yes	yes	no	no	no	no	yes	no	no	3	2		Self+Primary	2	No delay	No delays	None/Self	No	<1 month
31	36	Married/Co-habiting	Employed	8.35536	Luminal B	Low/Intermediate	Negative	3A	3	Yes	No	No	No	89.7	1.61	34.6051	No	No	No	No	Yes	No	1	Yes	Post high school	yes	yes	yes	yes	yes	yes	no	yes	no	7	1	0	Self+Primary	1	Thought it was minor ailment	No delays	None/Self	No	>3 months
32	60	Divorced/Widowed	Retired	7.70576	Luminal B	Low/Intermediate	Negative	3A	4	No	No	No	No	74	1.58	29.6427	Yes	Yes	Yes	No	Yes	Yes	5	Yes	High school	yes	yes	yes	no	yes	yes	yes	yes	yes	8	0	0	Self+Primary	0	Thought it was minor ailment	No delays	None/Self	No	>3 months
33	82	Divorced/Widowed	Unemployed	8.04158	Luminal B	High	Negative	3A		No	No	No	No	61.8	1.36	33.4126	Yes	Yes	Yes	No	Yes	Yes	5	No	Informal only	no	yes	no	no	no	no	no	no	yes	2	2		Self+Primary	3	Thought it was minor ailment	No delays	None/Self	No	>3 months
34	72	Divorced/Widowed	Unemployed	8.5428	Luminal B	Low/Intermediate	Negative	2A	3	No	No	No	Yes	73	1.5	32.4444	No	No	No	No	Yes	No	1	Yes	High school	yes	yes	yes	yes	yes	no	yes	yes	yes	8	1	0	Self+Primary	1	No delay	No delays	None/Self	No	<1 month
35	50	Married/Co-habiting	Unemployed	16.381	Luminal A	Low/Intermediate	Negative	2B	3	No	No	No	No	83.8	1.45	39.86	No	Yes	Yes	Yes	Yes	Yes	5	Yes	High school	yes	yes	yes	no	yes	no	yes	yes	yes	7			Self+Primary	0	Fear of diagnosis	No delays	None/Self	No	>3 months
36	59	Married/Co-habiting	Unemployed	7.65046	Triple negative	Low/Intermediate	Negative	4	4	No	No	Yes	No				Yes	No	No	No	No	No	1	Yes	High school	yes	yes	yes	no	no	no	yes	yes	no	5	1		Self+Primary	1	Thought it was minor ailment	No delays	None/Self	No	1-3 months
37	70	Divorced/Widowed	Unemployed	5.4518	Luminal B	Low/Intermediate	Negative	2B	0	No	No	No	No	87	1.6	33.9844	Yes	Yes	Yes	Yes	Yes	Yes	6	Yes	High school	yes	yes	yes	no	yes	yes	yes	yes	yes	8	1	0	Self+Primary	1	No delay	No delays	None/Self	No	<1 month
38	41	Married/Co-habiting	Unemployed	10.1791	Luminal B	Low/Intermediate	Negative	2B	2	No	No	No	Yes	65	1.7	22.4914	No	No	No	No	No	No	0	Yes	Post high school	yes	yes	yes	yes	yes	no	yes	yes	no	7	1		Self+Primary	1	Thought it was minor ailment	No delays	None/Self	No	>3 months
39	45	Single	Unemployed	22.7054	Luminal A	Low/Intermediate	Negative	2A	2	Yes	No	No	No	84	1.53	35.8836	Yes	No	No	No	No	No	1	Yes	High school	yes	yes	no	yes	yes	yes	no	yes	no	6	2	2	Primary/Secondary	4	Thought it was minor ailment	Dror nurse gave ne pills and told me to come back	None/Self	No	>3 months
40	45	Divorced/Widowed	Unemployed	20.3716	Luminal B	High	Negative	2A	2	No	No	No	No	93.8	1.57	38.0543	Yes	Yes	Yes	No	No	Yes	4	Yes	High school	yes	no	yes	no	yes	no	yes	no	yes	5	1		Self+Primary	1	Fear of diagnosis	No delays	None/Self	No	1-3 months
41	50	Married/Co-habiting	Unemployed	2.50423	Luminal B	Low/Intermediate	Negative	2A	1	No	No	Yes	Yes	86	1.6	33.5938	No	No	No	No	Yes	Yes	2	Yes	Primary	yes	no	yes	no	yes	yes	yes	yes	yes	7	1	0	Self+Primary	1	No delay	No delays	None/Self	No	<1 month
42	65	Single	Employed	8.50222	Luminal B	Low/Intermediate	Positive	3B	0	Yes	No	No	No	52.5	1.48	23.9682	Yes	Yes	Yes	No	Yes	Yes	5	Yes	Primary	no	no	yes	no	yes	no	no	no	no	2	1	0	Self+Primary	1	No delay	No delays	None/Self	No	<1 month
43	29	Married/Co-habiting	Employed	19.7361	Luminal B	High	Negative	3B	1	Yes	No	No	No	90	1.66	32.6608	No	No	No	No	Yes	No	1	Yes	High school	yes	no	yes	yes	yes	no	yes	yes	yes	7	1	0	Self+Primary	1	No delay	No delays	None/Self	Yes	<1 month
44	41	Married/Co-habiting	Unemployed	2.50423	Luminal B	High	Positive	2A	4	No	No	No	No	60.8	1.62	23.1672	No	Yes	Yes	Yes	Yes	No	4	Yes	High school	no	yes	yes	yes	yes	no	yes	yes	yes	7	1	0	Self+Primary	1	No delay	No delays	None/Self	No	<1 month
45	83	Divorced/Widowed	Retired	3.19737	Luminal B	Low/Intermediate	Negative	4	8	No	No	No	Yes	58.1	1.55	24.1831	Yes	Yes	Yes	No	No	No	3	Yes	Primary	yes	yes	yes	yes	yes	yes	no	yes	yes	8	1	0	Self+Primary	1	No delay	No delays	None/Self	No	<1 month
46	49	Divorced/Widowed	Unemployed	9.33574	Luminal B	Low/Intermediate	Negative	2A	5	No	No	No	No	90.4	1.6	35.3125	Yes	Yes	Yes	Yes	Yes	No	5	Yes	High school	yes	yes	yes	yes	no	no	yes	yes	no	6	1		Self+Primary	1	No delay	No delays	None/Self	No	<1 month
47	41	Married/Co-habiting	Unemployed	3.62541	Luminal B	High	Negative	3A	3	No	No	No	No	91.5	1.62	34.8651	Yes	Yes	Yes	No	Yes	Yes	5	Yes	High school	yes	yes	yes	yes	yes	no	yes	yes	yes	8	1	0	Self+Primary	1	Thought it was minor ailment	No delays	None/Self	No	1-3 months
48	40	Single	Unemployed	13.6789	Luminal B	Low/Intermediate	Negative	3A	2	Yes	No	No	No	94	1.67	33.705	No	Yes	Yes	No	Yes	Yes	4	Yes	Primary	yes	yes	yes	yes	yes	yes	yes	yes	yes	9	1	0	Self+Primary	1	Thought it was minor ailment	No delays	None/Self	No	>3 months
49	76	Divorced/Widowed	Retired	7.29974	Luminal B	Low/Intermediate	Negative	1A		Yes	Yes	Yes	Yes	63.3	1.56	26.0108	Yes	No	No	No	Yes	No	2	Yes	Primary	yes	yes	yes	yes	no	no	yes	yes	yes	7	1		Self+Primary	1	No delay	No delays	None/Self	No	<1 month
50	83	Divorced/Widowed	Retired	1.61205	Triple negative	Low/Intermediate	Unknown	2B	2	No	No	No	Yes	60.5	1.55	25.1821	Yes	No	No	No	Yes	No	2	Yes	Primary	no	no	yes	yes	no	no	no	yes	yes	4	1	0	Self+Primary	1	No delay	No delays	None/Self	No	<1 month
51	60	Married/Co-habiting	Unemployed	5.4518	Luminal B	Low/Intermediate	Negative	2B	4	No	Yes	No	Yes	73.9	1.46	34.6688	Yes	Yes	Yes	Yes	Yes	Yes	6	Yes	High school	yes	yes	yes	yes	yes	no	yes	yes	yes	8	1		Self+Primary	1	No delay	No delays	None/Self	No	<1 month
52	49	Married/Co-habiting	Employed	3.44628	Luminal B	High	Negative	2B	2	No	No	No	No	95	1.68	33.6593	Yes	Yes	Yes	Yes	Yes	Yes	6	Yes	Post high school	yes	yes	yes	yes	yes	yes	yes	yes	yes	9	0	0	Self+Primary	0	No delay	No delays	None/Self	No	<1 month
53	60	Divorced/Widowed	Employed	13.6789	Luminal B	High	Negative	2B	6	No	No	No	Yes	83	1.55	34.5473	Yes	No	No	No	Yes	No	2	Yes	Primary	no	yes	yes	yes	no	no	no	yes	yes	5	1	0	Self+Primary	1	No delay	No delays	None/Self	No	<1 month
54	55	Divorced/Widowed	Unemployed	8.74187	Luminal B	Low/Intermediate	Negative	2A	3	No	No	No	Yes	91.2	1.618	34.8368	Yes	Yes	No	No	Yes	Yes	4	Yes	High school	yes	yes	yes	no	yes	no	yes	yes	no	6	1		Self+Primary	1	No delay	No delays	None/Self	No	<1 month
55	78	Divorced/Widowed	Retired	11.9707	Luminal B	Low/Intermediate	Negative	1A	5	No	No	No	No	65	1.6	25.3906	No	Yes	No	Yes	Yes	Yes	4	Yes	Primary	yes	yes	yes	no	yes	no	no	yes	yes	6	1	0	Self+Primary	1	Thought it was minor ailment	No delays	None/Self	No	1-3 months
56	62	Married/Co-habiting	Retired	5.81224	Triple negative	Low/Intermediate	Negative	3B	2	No	No	No	Yes	95.4	1.55	39.7086	Yes	Yes	Yes	No	Yes	Yes	5	Yes	Informal only	yes	yes	yes	yes	no	no	yes	no	yes	6	1	0	Self+Primary	1	No delay	No delays	None/Self	No	<1 month
57	72	Divorced/Widowed	Retired	6.85978	Luminal B	High	Negative	1A	3	No	No	No	Yes	82	1.58	32.8473	Yes	Yes	Yes	No	Yes	No	4	Yes	Primary	yes	no	yes	no	yes	yes	yes	yes	yes	7	1	0	Self+Primary	1	No delay	No delays	None/Self	No	<1 month
58	60	Married/Co-habiting	Unemployed	3.90342	Luminal A		Positive	0	1	No	No	No	No	79	1.59	31.2488	Yes	Yes	Yes	Yes	Yes	Yes	6	Yes	Post high school	yes	yes	yes	yes	yes	no	yes	yes	no	7	1	0	Self+Primary	1	No delay	No delays	None/Self	No	<1 month
59	60	Divorced/Widowed	Retired	8.64223	Luminal A	Low/Intermediate	Negative	3B	2	Yes	No	No	Yes	93.4	1.55	38.8762	No	No	No	Yes	Yes	Yes	3	No	Primary	no	no	yes	yes	no	no	no	yes	yes	4	1	1	Primary/Secondary	2	Thought it was minor ailment	No delays	None/Self	No	>3 months
60	46	Married/Co-habiting	Employed	12.4404	Luminal A	Low/Intermediate	Positive	3B	2	No	No	No	No	65	1.61	25.0762	Yes	Yes	Yes	No	Yes	Yes	5	Yes	High school	no	yes	no	yes	yes	no	yes	yes	no	5	2	0	Self+Primary	2	Thought it was minor ailment	Dr or nurse did not think it was serious	None/Self	No	>3 months
61	63	Divorced/Widowed	Retired	5.42201	Luminal A	Low/Intermediate	Negative	2B	6	No	No	No	No	65	1.61	25.0762	Yes	Yes	No	Yes	Yes	No	4	Yes	High school	no	yes	yes	yes	yes	no	no	yes	yes	6	1	0	Self+Primary	1	Thought it was minor ailment	No delays	None/Self	No	1-3 months
62	60	Divorced/Widowed	Employed	12.6874	Luminal B	High	Negative	3B	2	No	No	No	Yes	102	1.63	38.3906	Yes	Yes	Yes	No	Yes	Yes	5	Yes	High school	yes	yes	yes	no	yes	no	yes	yes	yes	7	2	1	Primary/Secondary	3	Fear of diagnosis	No delays	None/Self	No	1-3 months
63	76		Retired	27.8667	Luminal B	High	Negative	3B	1	No	No	No	Yes	65	1.65	23.8751	Yes	Yes	Yes	Yes	Yes	No	5	Yes	Primary	no	no	no	no	yes	no	no	no	no	1	1	0	Self+Primary	1	Thought it was minor ailment	No delays	None/Self	No	>3 months
64	78	Divorced/Widowed	Retired	3.11676	Luminal B	Low/Intermediate	Negative	2B	4	No	No	No	Yes	57	1.62	21.7192	Yes	Yes	Yes	Yes	Yes	Yes	6	Yes	High school	yes	yes	yes	no	yes	yes	yes	yes	yes	8	1	0	Self+Primary	1	No delay	No delays	None/Self	No	<1 month
65	61	Divorced/Widowed	Retired	6.70043	Luminal B	Low/Intermediate	Negative	3A	2	Yes	No	No	Yes	74.4	1.48	33.9664	Yes	Yes	Yes	No	Yes	No	4	Yes	High school	yes	yes	yes	no	yes	no	no	yes	no	5	1	0	Self+Primary	1	Thought it was minor ailment	No delays	None/Self	No	>3 months
66	36	Married/Co-habiting	Unemployed	6.43907	Luminal B	High	Negative	3A	2	Yes	No	No	No	93	1.66	33.7495	No	No	No	No	Yes	No	1	Yes	High school	no	no	yes	yes	no	no	yes	no	yes	4	2	0	Self+Primary	2	No delay	No delays	None/Self	No	<1 month
67	44	Single	Employed	5.08267	Luminal B	Low/Intermediate	Positive	3C	2	Yes	No	No	No	60	1.7	20.7612	No	No	No	No	Yes	Yes	2	Yes	High school	yes	yes	yes	yes	yes	yes	yes	yes	yes	9	1		Self+Primary	1	Thought it was minor ailment	No delays	None/Self	No	>3 months
68	69	Married/Co-habiting	Unemployed	10.9059	Luminal A	Low/Intermediate	Negative	2B	8	No	No	Yes	Yes	78.6	1.52	34.0201	Yes	No	No	No	No	No	1	No	Informal only	yes	no	yes	yes	yes	no	yes	no	yes	6	1	0	Self+Primary	1	No delay	No delays	None/Self	No	<1 month
69	40	Single	Unemployed	10.2306	Luminal B	High	Positive	2A		Yes	No	No	No	82.8	1.69	28.9906	No	Yes	Yes	No	Yes	Yes	4	Yes	High school	yes	yes	yes	yes	yes	no	yes	yes	yes	8	1		Self+Primary	1	No delay	No delays	None/Self	No	<1 month
70	42	Single	Retired	10.2621	Triple negative	High	Positive	2A	2	No	No	Yes	Yes	72			Yes	Yes	Yes	Yes	Yes	Yes	6	Yes	High school	yes	yes	yes	yes	yes	yes	yes	yes	yes	9	1	0	Self+Primary	1	No delay	No delays	None/Self	No	<1 month
71	51	Married/Co-habiting	Unemployed	3.84875	Luminal B	Low/Intermediate	Negative	2A		Yes	Yes	No	No	57.1	1.61	22.0285	No	Yes	Yes	Yes	Yes	No	4	Yes	High school	no	no	yes	no	yes	no	no	yes	yes	4	1		Self+Primary	2	No delay	No delays	None/Self	No	<1 month
72	60	Single	Employed	34.5581	Luminal B	High	Positive	3A	2	No	No	No	No	57.7	1.65	21.1938	No	Yes	Yes	No	Yes	Yes	4	Yes	Primary	no	no	no	no	no	no	no	no	yes	1	3	0	Self+Primary	3	No delay	No delays	None/Self	No	<1 month
73	66	Divorced/Widowed	Retired	13.6789	Luminal B	Low/Intermediate	Negative	2B	3	No	No	No	No	84	1.55	34.9636	Yes	Yes	No	Yes	Yes	No	4	Yes	Primary	yes	no	yes	yes	yes	yes	yes	yes	yes	8			Self+Primary	0	No delay	No delays	None/Self	No	<1 month
74	63	Married/Co-habiting	Retired	13.6789	Luminal B	Low/Intermediate	Negative	2A	1	No	No	No	No	110.9	1.66	40.2453	Yes	Yes	Yes	No	Yes	No	4	Yes	Primary	yes	yes	no	yes	yes	yes	yes	yes	yes	8	1		Self+Primary	1	No delay	No delays	None/Self	No	<1 month
75	89	Divorced/Widowed	Retired	8.45396	Luminal A	Low/Intermediate	Negative	2A	10	No	No	No	Yes	68	1.53	29.0487	Yes	Yes	No	No	Yes	Yes	4	Yes	Informal only	yes	yes	yes	yes	yes	yes	no	yes	yes	8	1	0	Self+Primary	1	Thought it was minor ailment	No delays	None/Self	No	>3 months
76	69	Married/Co-habiting	Unemployed	3.26129			Unknown	0	2	No	No	No	Yes	75	1.63	28.2284	Yes	Yes	Yes	Yes	Yes	Yes	6	Yes	High school	yes	yes	yes	no	yes	yes	yes	yes	yes	8	0	0	Self+Primary	0	No delay	No delays	Clinician	Yes	<1 month
77	82	Divorced/Widowed	Retired	2.50423	Luminal B	Low/Intermediate	Negative	4	3	Yes	No	No	Yes	98	1.53	41.8642	Yes	Yes	Yes	No	Yes	No	4	Yes	Primary	yes	no	yes	yes	no	yes	no	yes	yes	6	1	0	Self+Primary	1	Thought it was minor ailment	No delays	None/Self	No	1-3 months
78	38	Married/Co-habiting	Employed	5.40879	Luminal B	Low/Intermediate	Negative	3A	3	No	No	No	No	75	1.54	31.6242	Yes	Yes	No	No	No	No	2	Yes	High school	no	no	yes	yes	yes	no	yes	yes	no	5	2	1	Primary/Secondary	3	No delay	Dr or nurse did not think it was serious	None/Self	No	<1 month
79	36	Single	Employed	8.45396	Luminal B	Low/Intermediate	Positive	4	3	No	No	No	No	67.4	1.49	30.359	No	No	No	No	Yes	No	1	Yes	High school	no	yes	yes	yes	no	no	yes	yes	yes	6	3	0	Self+Primary	3	Thought it was minor ailment	No delays	None/Self	No	>3 months
80	42	Married/Co-habiting	Unemployed	1.80732	Luminal B	Low/Intermediate	Negative	2B	3	No	No	No	No	101	1.6	39.4531	Yes	Yes	Yes	Yes	Yes	Yes	6	Yes	High school	yes	no	yes	no	yes	yes	yes	yes	no	6	1	0	Self+Primary	1	Thought it was minor ailment	No delays	None/Self	Yes	>3 months
81	42	Married/Co-habiting	Unemployed	13.5491	Luminal B	High	Negative	2A	2	No	No	No	No	127.3	1.57	51.6451	Yes	Yes	Yes	Yes	Yes	Yes	6	Yes	High school	yes	yes	no	yes	yes	yes	yes	yes	no	7	1	0	Self+Primary	1	No delay	No delays	None/Self	No	<1 month
82	36	Married/Co-habiting	Employed	5.00705	Triple negative	High	Negative	3B	2	No	No	No	No	97	1.67	34.7807	No	Yes	Yes	Yes	Yes	Yes	5	Yes	High school	no	no	yes	yes	yes	yes	no	yes	yes	6	3	2	Primary/Secondary	5	No delay	No delays	None/Self	No	<1 month
83	55	Single	Employed	10.6205	Luminal B	Low/Intermediate	Negative	2A	2	No	No	No	Yes	98.5	1.55	40.999	No	Yes	Yes	No	No	No	2	Yes	High school	yes	yes	no	yes	no	yes	no	yes	no	5	0	0	Self+Primary	0	No delay	No delays	None/Self	No	<1 month
84	42	Married/Co-habiting	Unemployed	21.8397	Luminal B	High	Positive	3A	3	No	No	No	No	52.6	1.54	22.1791	No	Yes	No	Yes	Yes	No	3	Yes	High school	yes	yes	yes	yes	yes	no	yes	yes	yes	8	2	0	Self+Primary	2	No delay	Dr or nurse did not think it was serious	None/Self	No	<1 month
85	73	Divorced/Widowed	Retired	8.86411	Luminal B	Low/Intermediate	Negative	2A	5	No	No	No	Yes	91.5	1.54	38.5815	Yes	Yes	Yes	Yes	Yes	Yes	6	Yes	High school	yes	yes	yes	yes	yes	yes	yes	yes	yes	9	1	0	Self+Primary	1	No delay	No delays	None/Self	No	<1 month
86	74	Divorced/Widowed	Retired	6.58704	Luminal A	Low/Intermediate	Negative	3B	9	No	No						Yes	Yes	Yes	No	Yes	Yes	5	Yes	High school	yes	no	no	no	yes	no	yes	yes	no	4	1	0	Self+Primary	1	Thought it was minor ailment	No delays	None/Self	No	>3 months
87	54	Single	Employed	19.4866	Luminal B	High	Negative	3C		No	No	No	Yes	73.7	1.65	27.0707	No	Yes	No	No	Yes	Yes	3	Yes	Primary	yes	no	yes	yes	no	no	no	yes	yes	5	3	0	Self+Primary	3	Thought it was minor ailment	No delays	None/Self	No	>3 months
88	60	Divorced/Widowed	Retired	25.2162	Luminal B	Low/Intermediate	Positive	2A	3	No	No	No	Yes	71	1.62	27.0538	No	Yes	No	Yes	No	No	2	Yes	Primary	yes	yes	no	no	yes	no	yes	no	yes	5	1	3	Primary/Secondary	4	No delay	No delays	None/Self	No	<1 month
89	31	Single	Unemployed	1.14745	Luminal B	Low/Intermediate	Positive	3A	1	Yes	Yes	No	No	54.7	1.66	19.8505	No	Yes	No	Yes	No	No	2	Yes	High school	yes	yes	yes	no	no	no	no	yes	yes	5	1	0	Self+Primary	1	Thought it was minor ailment	No delays	None/Self	No	>3 months
90	62	Divorced/Widowed	Unemployed	10.9384	Luminal B	Low/Intermediate	Negative	3B	2	No	No	No	No	78	1.59	30.8532	Yes	Yes	Yes	No	Yes	Yes	5	Yes	High school	yes	yes	yes	yes	no	yes	yes	yes	yes	8	2	0	Self+Primary	2	No delay	No delays	None/Self	No	<1 month
91	49	Married/Co-habiting	Unemployed	4.22405	Luminal B	High	Positive	3A	1	No	No	No	No	61	1.52	26.4024	Yes	Yes	Yes	Yes	Yes	No	5	Yes	High school	no	yes	yes	yes	yes	yes	no	no	yes	6	1	2	Primary/Secondary	3	Thought it was minor ailment	Dr or nurse did not think it was serious	None/Self	No	>3 months
92	45	Divorced/Widowed	Employed	2.31811	Luminal B	Low/Intermediate	Positive	3B	2	Yes	No	No	No	73	1.56	29.9967	Yes	Yes	Yes	Yes	Yes	Yes	6	Yes	High school	yes	yes	yes	yes	yes	no	yes	yes	yes	8	1	1	Primary/Secondary	2	Thought it was minor ailment	No delays	None/Self	No	>3 months
93	36	Single	Unemployed	3.57349	Luminal B		Positive	3A		Yes	No	No	No	67	1.76	21.62	Yes	Yes	Yes	Yes	Yes	Yes	6	Yes	Post high school	yes	yes	yes	yes	yes	no	yes	yes	yes	8	1	0	Self+Primary	1	Thought it was minor ailment	No delays	None/Self	No	1-3 months
94	41	Married/Co-habiting	Unemployed	23.4097	Luminal B	High	Negative	4	5	No	No	No	No	87	1.71	29.7527	No	Yes	No	Yes	No	Yes	3	Yes	Primary	yes	yes	no	no	yes	yes	no	yes	no	5	1	0	Self+Primary	1	No delay	No delays	None/Self	No	<1 month
95	38	Married/Co-habiting	Employed	12.4228	Luminal B	High	Positive	3C	3	No	No	No	No	128.4	1.75	41.9265	No	Yes	No	Yes	Yes	Yes	4	Yes	High school	yes	yes	yes	yes	yes	no	yes	yes	yes	8			Self+Primary	0	No delay	No delays	Clinician	No	<1 month
96	42	Divorced/Widowed	Unemployed	19.7025	Luminal B	High	Positive	4	2	No	No	No	No	43.1	1.54	18.1734	Yes	No	No	No	Yes	Yes	3	Yes	High school	yes	no	yes	no	yes	yes	yes	yes	yes	7	2		Self+Primary	5	No delay	Dror nurse gave ne pills and told me to come back	None/Self	No	<1 month
97	39	Divorced/Widowed	Unemployed	4.30889	Luminal B	High	Negative	2B	2	No	Yes	No	No	67.4	1.65	24.7567	No	No	No	Yes	Yes	Yes	3	Yes	High school	no	yes	yes	no	yes	no	yes	yes	yes	6	1	0	Self+Primary	1	No delay	No delays	None/Self	No	<1 month
98	62	Divorced/Widowed	Employed	7.83906	Luminal B	Low/Intermediate	Negative	2B	2	No	Yes	No	No	89.9	1.62	34.2554	Yes	Yes	Yes	No	Yes	Yes	5	Yes	High school	yes	no	yes	no	yes	no	yes	yes	yes	6	1	0	Self+Primary	1	No delay	No delays	None/Self	No	<1 month
99	65	Single	Unemployed	3.19737	Triple negative	High	Positive	2A	4	No	No	No	Yes	69	1.57	27.993	Yes	Yes	Yes	No	Yes	Yes	5	Yes	Primary	yes	yes	no	no	yes	no	yes	no	no	4	1	0	Self+Primary	1	No delay	No delays	None/Self	No	<1 month
100	71	Married/Co-habiting	Retired	3.19737	Luminal B	Low/Intermediate	Negative	3B	1	No	No	No	Yes	66.6	1.57	27.0194	Yes	Yes	Yes	Yes	No	Yes	5	Yes	High school	no	yes	no	yes	yes	no	no	yes	yes	5	2	0	Self+Primary	2	No delay	No delays	None/Self	No	<1 month
101	48	Married/Co-habiting	Unemployed	13.7296	Luminal B	Low/Intermediate	Positive	2B		No	No	No	No	59.8	1.6	23.3594	Yes	Yes	Yes	No	No	No	3	Yes	High school	yes	no	no	no	no	no	yes	yes	yes	4	1	0	Self+Primary	1	No delay	No delays	None/Self	No	<1 month
102	76	Divorced/Widowed	Retired	10.2306	Luminal B	Low/Intermediate	Negative	2B	3	No	No	No	Yes	79	1.57	32.05	Yes	No	No	No	Yes	No	2	Yes	High school	yes	no	yes	no	yes	no	yes	yes	no	5	1		Self+Primary	1	Thought it was minor ailment	No delays	None/Self	No	>3 months
103	57	Married/Co-habiting	Unemployed	12.8211	Luminal B	Low/Intermediate	Negative	1	5	No	Yes	No	No	58	1.55	24.1415	Yes	Yes	Yes	Yes	Yes	Yes	6	Yes	High school	no	yes	yes	yes	yes	yes	no	yes	yes	7	1	0	Self+Primary	1	Thought it was minor ailment	No delays	None/Self	No	1-3 months
104	35	Married/Co-habiting	Unemployed	4.5974	Luminal B	Low/Intermediate	Positive	3A	2	No	No	No	No	73.9	1.54	31.1604	No	Yes	No	Yes	Yes	Yes	4	Yes	High school	no	yes	yes	yes	yes	no	yes	yes	yes	7	1	0	Self+Primary	1	No delay	No delays	None/Self	No	<1 month
105	82	Divorced/Widowed	Unemployed	4.54943			Negative	3B	1	Yes	No	No	No				Yes	Yes	Yes	No	Yes	No	4	Yes	High school	no	no	yes	no	yes	no	no	no	no	2	1		Self+Primary	1	No delay	No delays	None/Self	No	<1 month
106	39	Single	Employed	21.8397	Luminal B	Low/Intermediate	Positive	3C	1	No	No	No	No	46	1.59	18.1955	No	Yes	No	Yes	No	Yes	3	Yes	High school	yes	yes	yes	no	yes	yes	no	yes	yes	7	1	0	Self+Primary	1	Thought it was minor ailment	No delays	None/Self	No	>3 months
107	40	Single	Unemployed	9.73811	Luminal B	High	Positive	2B	3	Yes	Yes	No	No	92	1.59	36.391	Yes	Yes	Yes	No	Yes	No	4	Yes	High school	yes	yes	yes	yes	yes	yes	yes	yes	yes	9	1	0	Self+Primary	1	No delay	No delays	Clinician	Yes	<1 month
108	40	Single	Unemployed	21.8397	Luminal B	High	Negative	2A	2	No	No	No	No	71	1.57	28.804	No	Yes	Yes	No	Yes	Yes	4	Yes	High school	no	no	no	yes	yes	no	no	yes	yes	4	2	3	Primary/Secondary	5	Thought it was minor ailment	No delays	None/Self	No	>3 months
109	58	Single	Unemployed	10.4967	Luminal B	Low/Intermediate	Negative	2B	3	Yes	No	No	No	88	1.63	33.1213	No	Yes	No	Yes	No	No	2	No	High school	yes	yes	yes	no	no	yes	yes	yes	yes	7	1	0	Self+Primary	1	Thought it was minor ailment	No delays	None/Self	Yes	>3 months
110	70	Divorced/Widowed	Unemployed	9.71842	Luminal B		Negative	2A	1	No	No	No	No	74.4	1.57	30.1838	Yes	No	No	No	Yes	No	2	Yes	High school	yes	yes	yes	no	yes	no	yes	yes	yes	7			Self+Primary	0	No delay	No delays	None/Self	No	<1 month
111	63	Married/Co-habiting	Retired	5.4518	Luminal A		Negative	0	4	No	No	Yes	Yes	100	1.6	39.0625	Yes	Yes	Yes	No	No	No	3	Yes	High school	no	no	yes	no	no	no	yes	yes	yes	4	1	0	Self+Primary	1	No delay	No delays	None/Self	No	<1 month
112	44	Single	Unemployed	26.5613	Luminal B	High	Positive	3B	1	No	No	No	Yes	54.8	1.55	22.8096	Yes	Yes	Yes	No	Yes	Yes	5	Yes	High school	yes	yes	yes	yes	yes	no	yes	yes	yes	8	2		Self+Primary	2	No delay	No delays	None/Self	No	<1 month
113	51	Divorced/Widowed	Employed	2.43283	Luminal B	High	Negative	3A	2	Yes	No	No	Yes	100	1.57	40.5696	No	Yes	Yes	No	Yes	Yes	4	Yes	High school	yes	no	yes	yes	yes	yes	no	yes	yes	7	1	0	Self+Primary	1	No delay	No delays	None/Self	Yes	<1 month
114	44	Single	Employed	5.01673	Luminal B	High	Negative	0	2	Yes	No	No	No	83	1.54	34.9975	No	Yes	Yes	Yes	No	No	3	Yes	High school	no	no	yes	no	yes	yes	no	yes	yes	5	1	0	Self+Primary	1	No delay	No delays	Clinician	No	<1 month
115	87	Divorced/Widowed	Retired	5.93307	Luminal A	Low/Intermediate	Negative	3A	5	No	No	No	Yes	60	1.51	26.3146	Yes	Yes	No	Yes	Yes	No	4	Yes	Primary	yes	no	yes	yes	yes	no	no	no	yes	5	1	0	Self+Primary	1	No delay	No delays	None/Self	No	<1 month
116	53	Married/Co-habiting	Unemployed	2.50423	HER2 enriched	High	Positive	2B	3	No	No	No	Yes	64	1.58	25.6369	Yes	No	No	No	Yes	Yes	3	Yes	High school	no	no	yes	yes	no	no	no	yes	yes	4	1	0	Self+Primary	1	No delay	No delays	None/Self	No	<1 month
117	37	Married/Co-habiting	Unemployed	8.82923	Luminal B	Low/Intermediate	Negative	2B	2	No	No	No	Yes	85	1.64	31.6032	No	Yes	No	No	Yes	No	2	Yes	High school	no	no	yes	yes	yes	no	yes	yes	yes	6	3	0	Self+Primary	3	No delay	Dror nurse gave ne pills and told me to come back	None/Self	No	<1 month
118	42	Single	Employed	11.7595	Luminal B	Low/Intermediate	Positive	1A	2	No	No	No	No	64.7	1.62	24.6533	Yes	No	No	No	Yes	Yes	3	Yes	Post high school	no	yes	yes	yes	no	no	yes	yes	no	5	1		Self+Primary	1	No delay	No delays	None/Self	No	<1 month
119	56	Divorced/Widowed	Unemployed	5.90796	Luminal B	High	Negative	2A	4	No	Yes	Yes	Yes	79.2	1.645	29.268	No	No	No	No	No	No	0	Yes	High school	yes	no	yes	no	yes	no	no	yes	yes	5	1	0	Self+Primary	1	No delay	No delays	None/Self	No	<1 month
120	81	Divorced/Widowed	Retired	9.90066	HER2 enriched	Low/Intermediate	Negative	3B	3	No	No	No	No	61	1.56	25.0657	Yes	Yes	Yes	No	Yes	Yes	5	Yes	High school	yes	yes	yes	yes	yes	yes	no	yes	yes	8	0		Self+Primary	2	No delay	No delays	None/Self	No	<1 month
121	55	Married/Co-habiting	Employed	10.9059	Luminal B	Low/Intermediate	Negative	2A		No	No	No	Yes	85.2	1.62	32.4646	Yes	Yes	No	Yes	Yes	No	4	Yes	High school	yes	no	yes	yes	no	no	yes	yes	yes	6	1	0	Self+Primary	1	No delay	No delays	None/Self	No	<1 month
122	39	Single	Employed	10.9059	HER2 enriched	High	Negative	2B	1	No	No	No	No	82.5	1.59	32.6332	Yes	Yes	Yes	No	Yes	No	4	Yes	Primary	yes	yes	yes	yes	yes	no	yes	yes	yes	8	1	0	Self+Primary	1	Fear of diagnosis	No delays	None/Self	No	1-3 months
123	39	Married/Co-habiting	Employed	0.673342	Triple negative	High	Negative	3B	4	No	No	No	Yes	96.3	1.66	34.947	No	Yes	No	Yes	No	No	2	Yes	High school	no	no	yes	yes	no	no	no	yes	no	3	3	0	Self+Primary	3	Thought it was minor ailment	Dr or nurse did not think it was serious	Clinician	No	>3 months
124	61	Divorced/Widowed	Unemployed	8.54955	Luminal B	High	Negative	3A	3	No	No	Yes	Yes	61.8	1.6	24.1406	Yes	Yes	No	No	Yes	Yes	4	Yes	High school	no	no	yes	no	yes	yes	yes	yes	yes	6	1	0	Self+Primary	1	No delay	No delays	None/Self	No	>3 months
125	45	Married/Co-habiting	Unemployed	6.73857	Luminal A	Low/Intermediate	Negative	2B	1	No	No	No	No	83.2	1.61	32.0975	Yes	Yes	Yes	Yes	Yes	Yes	6	Yes	High school	yes	yes	yes	yes	yes	yes	no	yes	yes	8	2	0	Self+Primary	2	No delay	Dr or nurse did not think it was serious	None/Self	No	<1 month
126	54	Single	Retired	10.2368	Luminal B	Low/Intermediate	Negative	1A	2	Yes	No	No	No	75	1.57	30.4272	No	Yes	Yes	Yes	Yes	Yes	5	Yes	High school	yes	yes	yes	yes	yes	no	yes	no	yes	7	1	0	Self+Primary	1	No delay	No delays	None/Self	No	1-3 months
127	34	Married/Co-habiting	Employed	9.49807	Luminal B	Low/Intermediate	Negative	2B	2	No	No	No	No	90	1.59	35.5999	No	No	No	No	Yes	No	1	Yes	High school	no	no	yes	yes	no	no	yes	yes	yes	5	1	0	Self+Primary	1	Thought it was minor ailment	No delays	None/Self	No	1-3 months
128	46	Single	Employed	9.13519	Luminal B	High	Negative	3C	1	No	No	No	No				Yes	Yes	Yes	Yes	Yes	Yes	6	Yes	High school	yes	yes	yes	yes	yes	no	yes	yes	no	7	1	0	Self+Primary	1	No delay	No delays	Clinician	No	<1 month
129	38	Single	Unemployed	6.59922	Luminal B	Low/Intermediate	Positive	4	2	No	No	No	No	54	1.61	20.8325	No	Yes	Yes	No	Yes	No	3	Yes	High school	yes	yes	yes	no	yes	yes	yes	yes	yes	8	1	0	Self+Primary	1	Fear of diagnosis	No delays	None/Self	No	>3 months
130	53	Married/Co-habiting	Unemployed	8.2429	HER2 enriched	Low/Intermediate	Positive	3B	2	Yes	No	No	No				Yes	No	Yes	No	Yes	Yes	4	Yes	High school	yes	yes	no	no	no	yes	yes	yes	no	5	3		Self+Primary	4	No delay	No delays	None/Self	No	<1 month
131	55	Divorced/Widowed	Employed	49.7783	Luminal B	High	Negative	2B	2	Yes	No	No	No	89	1.52	38.5215	Yes	Yes	Yes	Yes	Yes	Yes	6	Yes	Post high school	no	yes	yes	yes	no	yes	yes	yes	yes	7	1	6	Primary/Secondary	7	Thought it was minor ailment	No delays	None/Self	No	>3 months
132	26	Married/Co-habiting	Employed	12.1645	Luminal B	High	Negative	3A	2	No	No	No	No	73	1.5	32.4444	No	Yes	Yes	No	Yes	No	3	Yes	High school	no	no	yes	yes	yes	no	no	yes	yes	5	2		Self+Primary	2	No delay	No delays	None/Self	Yes	<1 month
133	56	Single	Retired	10.6205	Luminal B	Low/Intermediate	Negative	4	3	No	No	Yes	Yes	74	1.58	29.6427	No	Yes	Yes	Yes	No	No	3	Yes	Primary	no	no	yes	no	no	no	no	no	yes	2	2	0	Self+Primary	2	Thought it was minor ailment	Dr or nurse did not think it was serious	None/Self	No	>3 months
134	79	Divorced/Widowed	Retired	2.39796	Luminal B	Low/Intermediate	Negative	2A	3	No	No	No	Yes	72.6	1.51	31.8407	Yes	Yes	Yes	No	Yes	Yes	5		High school	yes	yes	no	no	no	no	yes	yes	yes	5			Self+Primary	0	Thought it was minor ailment	No delays	None/Self	No	>3 months
135	75	Divorced/Widowed	Retired	8.50359	Luminal B	Low/Intermediate	Negative	3B	8	No	No						Yes	Yes	Yes	No	Yes	Yes	5	Yes	High school	yes	yes	yes	yes	yes	no	yes	yes	yes	8	1	0	Self+Primary	1	Thought it was minor ailment	No delays	None/Self	No	>3 months
136	46	Single	Unemployed	6.20655	Luminal B	Low/Intermediate	Negative	3A	2	No	No	No	No	59.2	1.66	21.4835	No	Yes	No	No	Yes	Yes	3	Yes	High school	yes	no	yes	yes	yes	no	yes	yes	yes	7	2	0	Self+Primary	3	No delay	Dr or nurse did not think it was serious	None/Self	No	<1 month
137	43	Married/Co-habiting	Employed	12.8211	Luminal B	High	Positive	4		No	No	No	No	60	1.51	26.3146	Yes	No	No	No	No	No	1	Yes	High school	yes	yes	no	yes	yes	no	yes	yes	yes	7	4	1	Primary/Secondary	5	Thought it was minor ailment	Dror nurse gave ne pills and told me to come back	None/Self	Yes	>3 months
138	69	Divorced/Widowed	Retired	26.2525	Luminal A	Low/Intermediate	Unknown	4	0	No	No	No	Yes	67	1.56	27.5312	Yes	Yes	Yes	No	No	No	3	No	Informal only	no	yes	yes	yes	yes	no	no	yes	yes	6	2	0	Self+Primary	2	Thought it was minor ailment	Dr or nurse did not think it was serious	None/Self	No	>3 months
139	49	Married/Co-habiting	Employed	12.8269	Luminal B	High	Negative	4	3	Yes	No	No	No	97.6	1.65	35.8494	Yes	Yes	Yes	No	Yes	Yes	5	Yes	High school	yes	yes	no	no	no	yes	no	yes	yes	5	1		Self+Primary	1	No delay	No delays	None/Self	No	<1 month
140	69	Divorced/Widowed	Retired	51.0363	Triple negative		Negative	1B	3	No	No	No	Yes	85	1.64	31.6032	Yes	Yes	No	No	Yes	Yes	4	Yes	Primary	yes	yes	no	no	no	no	no	yes	yes	4	1	1	Primary/Secondary	2	No delay	No delays	None/Self	No	<1 month
141	71	Married/Co-habiting	Retired	3.11438	Luminal B	Low/Intermediate	Negative	4	4	No	No	No	No	81.5	1.56	33.4895	Yes	No	No	No	Yes	Yes	3	Yes	High school	yes	yes	no	yes	no	no	yes	yes	no	5	1	0	Self+Primary	1	No delay	No delays	None/Self	No	<1 month
142	63	Married/Co-habiting	Retired	3.84838	Luminal B	Low/Intermediate	Negative	3B	5	No	No	No	Yes	120.6	1.54	50.8517	No	Yes	Yes	No	Yes	Yes	4	Yes	High school	yes	yes	no	yes	yes	no	yes	yes	yes	7	1	0	Self+Primary	1	No delay	No delays	None/Self	No	<1 month
143	84	Divorced/Widowed	Retired	8.64223	HER2 enriched	High	Negative	3B	7	No	No	No	Yes	105	1.55	43.7045	Yes	Yes	Yes	Yes	Yes	Yes	6	Yes	High school	yes	no	yes	yes	yes	no	yes	yes	yes	7	3	0	Self+Primary	3	No delay	No delays	None/Self	No	<1 month
144	60	Single	Unemployed	11.2479	Luminal B	Low/Intermediate	Negative	2B	2	No	No	Yes	Yes	86	1.64	31.975	No	Yes	Yes	Yes	No	No	3	Yes	High school	yes	yes	yes	yes	yes	yes	yes	yes	yes	9	1	0	Self+Primary	1	No delay	No delays	None/Self	No	<1 month
145	65	Divorced/Widowed	Retired	12.8269	Luminal B	High	Negative	2A	2	No	Yes	No	Yes	70.2	1.65	25.7851	No	Yes	Yes	No	No	No	2	Yes	High school	yes	yes	yes	no	no	yes	yes	yes	yes	7	2	1	Primary/Secondary	3	No delay	No delays	None/Self	No	<1 month
146	48	Married/Co-habiting	Unemployed	5.4518	Luminal B	Low/Intermediate	Positive	3A		No	No	No	No	52	1.56	21.3675	Yes	Yes	No	Yes	Yes	No	4	Yes	High school	no	no	yes	no	yes	no	no	yes	no	3	2	0	Self+Primary	2	No delay	No delays	None/Self	No	<1 month
147	73	Single	Retired	33.1176	Triple negative		Negative	3B	7	No	No	No	No	51	1.51	22.3674	No	Yes	No	Yes	No	No	2	Yes	High school	yes	yes	yes	no	no	yes	no	yes	yes	6	2	1	Primary/Secondary	3	No delay	Dr or nurse did not think it was serious	None/Self	No	<1 month
148	26	Married/Co-habiting	Unemployed	2.31959	Luminal B	High	Positive	3A	1	Yes	No	No	No	52	1.49	23.4224	No	Yes	Yes	Yes	Yes	No	4	Yes	High school	yes	no	yes	yes	no	no	no	yes	yes	5	1	0	Self+Primary	1	No delay	No delays	None/Self	Yes	<1 month
149	43	Married/Co-habiting	Employed	35.0583	Luminal B	Low/Intermediate	Positive	3A	1	Yes	No	No	No	75	1.66	27.2173	No	Yes	No	Yes	No	No	2	Yes	High school	yes	no	yes	yes	no	no	no	no	yes	4	1	4	Primary/Secondary	5	Fear of diagnosis	No delays	None/Self	No	>3 months
150	64	Single	Retired	12.8269	Luminal A	Low/Intermediate	Negative	2A	3	No	No	No	Yes	80.4	1.59	31.8025	Yes	Yes	Yes	No	Yes	No	4	Yes	Primary	no	yes	yes	yes	yes	no	no	yes	no	5	1	1	Primary/Secondary	2	Fear of diagnosis	No delays	None/Self	No	>3 months
151	57	Single	Retired	4.22405	Luminal B	Low/Intermediate	Unknown	2A	1	No	No	No	No	115	1.6	44.9219	No	Yes	No	Yes	No	No	2	Yes	High school	no	no	yes	yes	no	yes	no	yes	yes	5	1	0	Self+Primary	1	Thought it was minor ailment	No delays	None/Self	No	>3 months
152	49	Married/Co-habiting	Unemployed	5.40879	Luminal B	Low/Intermediate	Positive	4	3	No	No	No	No	70	1.6	27.3438	Yes	Yes	Yes	Yes	Yes	Yes	6	Yes	Primary	yes	yes	yes	no	yes	yes	yes	yes	yes	8	0	0	Self+Primary	0	No delay	No delays	Clinician	No	<1 month
153	57	Divorced/Widowed	Unemployed	4.77323	Luminal B	Low/Intermediate	Unknown	2A	1	No	No	Yes	Yes	84.1	1.59	33.2661	No	No	No	No	Yes	No	1	Yes	High school	yes	yes	no	yes	yes	no	no	yes	yes	6	2	0	Self+Primary	2	No delay	No delays	None/Self	No	<1 month
154	45	Single	Unemployed	345.876	HER2 enriched	High	Negative	0	3	Yes	No	No	No	88	1.63	33.1213	Yes	No	No	No	Yes	No	2	Yes	High school	yes	yes	yes	yes	no	no	yes	yes	yes	7	1	1	Primary/Secondary	2	Thought it was minor ailment	No delays	None/Self	Yes	>3 months
155	49	Married/Co-habiting	Unemployed	8.73189	Triple negative	High	Negative	2A	2	No	No	No	Yes	100	1.68	35.4308	Yes	Yes	Yes	Yes	Yes	Yes	6	Yes	High school	no	yes	yes	yes	yes	yes	yes	yes	yes	8	2	0	Self+Primary	2	No delay	No delays	None/Self	No	<1 month
156	39	Married/Co-habiting	Unemployed	12.8269	Luminal B		Positive	2B	1	No	No	No	No	76	1.64	28.257	No	Yes	Yes	Yes	Yes	Yes	5	Yes	High school	yes	no	no	yes	no	no	no	yes	no	3	1	0	Self+Primary	1	Fear of diagnosis	No delays	None/Self	No	>3 months
157	47	Married/Co-habiting	Employed	6.67028	Luminal B	Low/Intermediate	Negative	3C	4	No	No	No	No	61	1.55	25.3902	Yes	Yes	No	Yes	Yes	Yes	5	Yes	High school	yes	yes	yes	yes	no	yes	yes	yes	yes	8	1	0	Self+Primary	1	Thought it was minor ailment	No delays	None/Self	No	>3 months
158	35	Married/Co-habiting	Employed	10.6782	Luminal B		Positive	2B	2	No	No	No	No	84	1.6	32.8125	No	Yes	Yes	Yes	Yes	Yes	5	Yes	High school	yes	yes	yes	no	yes	yes	yes	yes	no	7	1	3	Primary/Secondary	4	No delay	Dr or nurse did not think it was serious	None/Self	No	<1 month
159	41	Divorced/Widowed	Unemployed	66.6685	Luminal B	Low/Intermediate	Positive	4	4	No	No	No	No	55	1.61	21.2183	Yes	Yes	Yes	Yes	Yes	No	5	Yes	High school	no	no	no	no	no	no	no	yes	no	1	2	1	Primary/Secondary	3	No delay	No delays	None/Self	Yes	<1 month
160	81	Divorced/Widowed	Retired	24.0796	Triple negative	High	Negative	2B	4	No	No	No	Yes	64	1.61	24.6904	Yes	Yes	No	Yes	Yes	No	4		Primary	yes	no	no	no	yes	yes	yes	yes	no	5	2	4	Primary/Secondary	6	No delay	Dr or nurse did not think it was serious	None/Self	No	<1 month
161	44	Married/Co-habiting	Employed	11.2395	Luminal B	Low/Intermediate	Negative	2B	3	No	No	No	No	58	1.64	21.5645	Yes	Yes	Yes	Yes	Yes	Yes	6	Yes	High school	yes	yes	yes	yes	yes	no	yes	yes	yes	8	0	0	Self+Primary	0	Thought it was minor ailment	No delays	None/Self	Yes	>3 months
162	36	Single	Employed	41.6642	Luminal B	High	Negative	4	2	No	No	No	No	76	1.64	28.257	No	Yes	Yes	No	Yes	Yes	4	Yes	High school	no	yes	no	yes	yes	no	no	yes	yes	5	3	8	Primary/Secondary	11	No delay	Dror nurse gave ne pills and told me to come back	None/Self	No	<1 month
163	46	Divorced/Widowed	Employed	30.9496	Luminal B	Low/Intermediate	Positive	3A	2	No	No	No	Yes	96	1.59	37.9732	Yes	Yes	Yes	Yes	No	No	4	Yes	High school	yes	no	no	no	yes	yes	no	no	no	3	3	1	Primary/Secondary	4	Thought it was minor ailment	No delays	None/Self	No	1-3 months
164	77	Divorced/Widowed	Retired	9.13519	Luminal B	Low/Intermediate	Negative	4	7	No	No	No	Yes	93	1.53	39.7283	Yes	Yes	Yes	Yes	Yes	Yes	6	Yes	Primary	no	yes	no	no	no	no	no	no	no	1	1	0	Self+Primary	1	Thought it was minor ailment	Dr or nurse did not think it was serious	None/Self	No	>3 months
165	55	Divorced/Widowed	Unemployed	8.04763	Luminal B	Low/Intermediate	Negative	2A	1	No	No	No	No	78	1.54	32.8892	No	Yes	Yes	Yes	Yes	Yes	5	Yes	High school	no	no	yes	no	yes	no	no	yes	yes	4	4	0	Self+Primary	4	Thought it was minor ailment	Dr or nurse did not think it was serious	None/Self	No	>3 months
166	69	Married/Co-habiting	Retired	31.0241	Triple negative	Low/Intermediate	Negative	3B	5	No	No	No	No	53.8	1.62	20.4999	Yes	Yes	Yes	Yes	No	No	4	No	Primary	yes	yes	no	no	yes	no	yes	yes	yes	6	1	3	Primary/Secondary	4	Thought it was minor ailment	No delays	None/Self	No	>3 months
167	49	Single	Employed	19.8911	Luminal B	Low/Intermediate	Negative	3B	6	No	No	No	No	108	1.68	38.2653	Yes	No	No	No	No	Yes	2	Yes	High school	no	no	no	no	no	no	no	no	yes	1	4	0	Self+Primary	4	No delay	No delays	None/Self	No	<1 month
168	81	Divorced/Widowed	Retired	8.02033	Luminal B	High	Negative	3C	1	No	No	No	Yes	86	1.48	39.2622	Yes	Yes	No	Yes	Yes	No	4	Yes	Primary	no	no	yes	no	no	no	no	yes	yes	3	2	0	Self+Primary	2	No delay	Dr or nurse did not think it was serious	None/Self	No	<1 month
169	50	Married/Co-habiting	Unemployed	29.923	Luminal B	High	Negative	2B	2	No	No	No	No	98	1.63	36.8851	Yes	Yes	Yes	Yes	Yes	Yes	6	Yes	High school	no	no	yes	yes	yes	no	no	yes	yes	5	2	0	Self+Primary	2	No delay	No delays	None/Self	No	<1 month
170	43	Single	Unemployed	22.9186	Luminal B	Low/Intermediate	Positive	2B	2	No	No	No	No	52.2	1.39	27.0172	No	Yes	No	Yes	Yes	No	3	Yes	High school	no	no	yes	no	no	no	no	yes	yes	3	1	0	Self+Primary	1	No delay	No delays	None/Self	No	<1 month
171	38	Single	Unemployed	7.23033	Luminal B	Low/Intermediate	Negative	2B	1	No	No	No	No	65	1.53	27.7671	No	Yes	No	Yes	Yes	Yes	4	Yes	High school	yes	yes	yes	no	yes	no	yes	yes	yes	7	1	0	Self+Primary	1	No delay	No delays	None/Self	No	<1 month
172	66	Married/Co-habiting	Retired	233.985	Luminal A	Low/Intermediate	Negative	2A	1	Yes	No	No	Yes	74	1.59	29.271	Yes	Yes	Yes	No	Yes	Yes	5	Yes	Primary	no	yes	yes	no	yes	no	yes	yes	yes	6	2	1	Primary/Secondary	3	No delay	No delays	None/Self	No	<1 month
173	48	Married/Co-habiting	Employed	20.1848	Luminal B	High	Negative	3B	5	No	No	No	No	80	1.56	32.8731	Yes	Yes	Yes	No	Yes	No	4	Yes	Primary	no	no	no	yes	no	no	no	yes	yes	3	3	1	Primary/Secondary	4	Fear of diagnosis	No delays	None/Self	No	>3 months
174	44	Married/Co-habiting	Unemployed	10.8163	Luminal B	High	Negative	2B	4	No	No	No	Yes	112	1.53	47.8448	Yes	Yes	Yes	Yes	Yes	Yes	6	Yes	Post high school	yes	yes	yes	yes	yes	yes	yes	yes	yes	9	1	0	Self+Primary	1	No delay	No delays	None/Self	Yes	<1 month
175	47	Married/Co-habiting	Unemployed	34.7977	Triple negative	High	Negative	3B	7	Yes	Yes	No	No	70	1.52	30.2978	No	Yes	Yes	Yes	Yes	No	4	Yes	Primary	yes	no	no	no	yes	yes	yes	yes	yes	6	2	3	Primary/Secondary	5	No delay	Dr or nurse did not think it was serious	None/Self	Yes	<1 month
176	39	Married/Co-habiting	Employed	8.64223	Luminal B	Low/Intermediate	Positive	2B	1	Yes	No	No	No	103	1.58	41.2594	No	Yes	Yes	Yes	Yes	Yes	5	Yes	High school	no	yes	yes	no	yes	no	no	no	no	3	1	0	Self+Primary	1	No delay	No delays	None/Self	No	<1 month
177	48	Married/Co-habiting	Unemployed	23.4097	Luminal B	Low/Intermediate	Positive	3C	2	No	No	No	No	87	1.62	33.1504	Yes	Yes	Yes	No	Yes	Yes	5	Yes	High school	no	yes	yes	yes	yes	no	yes	yes	yes	7	1	5	Primary/Secondary	6	No delay	Dror nurse gave ne pills and told me to come back	None/Self	Yes	<1 month
178	69	Single	Retired	6.67028	Luminal B	High	Negative	2B	2	No	No	No	Yes	106	1.61	40.8935	Yes	No	No	No	Yes	No	2	Yes	High school	yes	yes	yes	no	no	yes	yes	yes	yes	7	1	0	Self+Primary	1	No delay	No delays	None/Self	No	<1 month
179	47	Single	Unemployed	4.21537	Luminal B	Low/Intermediate	Negative	3B	2	No	No	No	Yes	53	1.57	21.5019	No	No	No	No	No	No	0		Primary	yes	yes	yes	no	no	no	no	yes	yes	5	2	0	Self+Primary	2	No delay	No delays	None/Self	No	<1 month
180	72	Married/Co-habiting	Retired	9.03324	Luminal A	Low/Intermediate	Negative	4	3	No	No	No	No	110	1.66	39.9187	Yes	Yes	Yes	No	Yes	Yes	5	Yes	Primary	yes	yes	yes	yes	yes	no	yes	yes	yes	8	1	0	Self+Primary	1	Thought it was minor ailment	No delays	None/Self	No	1-3 months
181	41	Married/Co-habiting	Unemployed	0.41517	Luminal B	High	Positive	2A	4	No	No	No	No	72.9	1.57	29.5752	No	Yes	No	Yes	Yes	No	3	Yes	High school	yes	yes	yes	no	yes	yes	yes	yes	yes	8	1	0	Self+Primary	1	No delay	No delays	None/Self	No	<1 month
182	32	Married/Co-habiting	Unemployed	21.8397	Luminal B	Low/Intermediate	Negative	3C	1	No	No	No	No	100	1.62	38.1039	No	Yes	Yes	No	Yes	Yes	4	Yes	High school	yes	no	no	no	yes	no	no	yes	yes	4	1	4	Primary/Secondary	5	No delay	Dror nurse gave ne pills and told me to come back	None/Self	No	<1 month
183	66	Single	Retired	21.2915	Luminal B	High	Negative	3B	3	No	No	Yes	No	70	1.68	24.8016	Yes	Yes	Yes	Yes	Yes	Yes	6	Yes	Primary	no	yes	yes	yes	yes	yes	yes	yes	yes	8	1	0	Self+Primary	1	Thought it was minor ailment	No delays	None/Self	No	>3 months
184	66	Married/Co-habiting	Retired	5.4518	Luminal B	Low/Intermediate	Negative	3B	3	No	No	No	Yes	122	1.65	44.8118	Yes	Yes	Yes	Yes	Yes	Yes	6	Yes	High school	yes	yes	yes	no	yes	yes	yes	yes	yes	8	1	0	Self+Primary	1	No delay	No delays	Clinician	No	<1 month
185	64	Married/Co-habiting	Retired	5.8799	Luminal B	Low/Intermediate	Negative	3A	5	No	No	No	Yes	104	1.51	45.612	Yes	Yes	Yes	Yes	Yes	Yes	6	Yes	High school	no	yes	yes	no	yes	yes	yes	yes	yes	7	1	0	Self+Primary	1	No delay	No delays	None/Self	No	<1 month
186	57	Married/Co-habiting	Employed	32.3274	Luminal B	High	Negative	3B	2	No	No	No	Yes	60	1.52	25.9695	No	Yes	Yes	No	No	Yes	3	Yes	High school	yes	yes	yes	yes	yes	no	yes	yes	yes	8	1	3	Primary/Secondary	4	No delay	Dr or nurse did not think it was serious	None/Self	No	<1 month
187	44	Single	Employed	24.1141	Luminal B	High	Negative	2B	3	No	No	No	Yes	64	1.47	29.6173	Yes	Yes	Yes	Yes	Yes	Yes	6	Yes	High school	no	yes	yes	yes	yes	yes	no	yes	yes	7	1	1	Primary/Secondary	2	No delay	No delays	None/Self	No	<1 month
188	28	Married/Co-habiting	Unemployed	9.7912	Luminal B	Low/Intermediate	Positive	4		No	No	No	No	55	1.69	19.257	No	Yes	Yes	Yes	Yes	No	4	Yes	High school	yes	yes	yes	yes	yes	no	yes	yes	yes	8	1	0	Self+Primary	1	Thought it was minor ailment	No delays	None/Self	Yes	>3 months
189	57	Divorced/Widowed	Employed	2.87602	Luminal B	High	Negative	2B	3	No	No	No	Yes	62	1.56	39.667	Yes	No	No	No	Yes	Yes	3	Yes	Post high school	yes	no	yes	no	yes	yes	no	yes	yes	6	0	0	Self+Primary	0	No delay	No delays	None/Self	No	<1 month
190	54	Divorced/Widowed	Unemployed	5.82992	Luminal B	High	Negative	1A	3	No	No	Yes	Yes	92	1.61	35.4925	Yes	Yes	Yes	No	Yes	Yes	5	Yes	High school	yes	yes	yes	yes	yes	no	yes	yes	yes	8	1	0	Self+Primary	1	No delay	No delays	None/Self	No	<1 month
191	30	Single	Employed	23.1254	Luminal A	Low/Intermediate	Positive	3B	1	No	No	No	No	44.7	1.58	17.9058	No	Yes	Yes	Yes	Yes	No	4	Yes	Post high school	yes	yes	no	no	yes	no	yes	yes	yes	6	2	4	Primary/Secondary	6	Thought it was minor ailment	Dr or nurse did not think it was serious	None/Self	Yes	1-3 months
192	42	Married/Co-habiting	Unemployed	45.8365	Luminal B	Low/Intermediate	Negative	2A	2	No	No	No	No	91	1.66	33.0237	No	Yes	No	Yes	No	No	2	Yes	Primary	yes	yes	yes	no	yes	no	yes	yes	yes	7	2	5	Primary/Secondary	7	No delay	Dror nurse gave ne pills and told me to come back	None/Self	No	<1 month
193	28	Married/Co-habiting	Unemployed	21.2915	Luminal B	Low/Intermediate	Positive	4		No	No	No	No				No	Yes	Yes	No	No	No	2	Yes	High school	no	yes	yes	no	yes	no	no	no	no	3	2	1	Primary/Secondary	3	No delay	Dr or nurse did not think it was serious	None/Self	No	<1 month
6t	43	Married/Co-habiting	Unemployed	26.0149	HER2 enriched	High	Negative	3B	3	No	No	No	No	106	1.52	45.8795	Yes	Yes	Yes	Yes	Yes	Yes	6	Yes	High school	yes	no	yes	yes	yes	no	no	yes	yes	6	6	2	Primary/Secondary	8	No delay	Waiting list for appoitment	None/Self	No	<1 month
195	53	Divorced/Widowed	Unemployed	19.2969	Triple negative	High	Negative	3C	2	No	No	No	No	73	1.59	28.8754	No	Yes	Yes	No	Yes	Yes	4	Yes	High school	no	no	yes	yes	no	no	yes	yes	yes	5	1	0	Self+Primary	1	Thought it was minor ailment	No delays	None/Self	No	1-3 months
196	52	Single	Unemployed	5.4518	Luminal B	High	Negative	2B	2	No	No	No	Yes	76	1.56	31.2295	Yes	No	No	No	Yes	No	2	Yes	Primary	no	no	yes	no	no	no	no	no	yes	2	1	0	Self+Primary	1	Thought it was minor ailment	No delays	None/Self	No	>3 months
197	50	Married/Co-habiting	Employed	7.85707	HER2 enriched	Low/Intermediate	Negative	3A	4	No	No	No	No	92	1.62	35.0556	No	No	No	No	Yes	No	1	Yes	High school	yes	yes	no	no	yes	no	yes	no	yes	5	1	0	Self+Primary	1	Thought it was minor ailment	No delays	None/Self	No	>3 months
198	66	Single	Retired	3.99749	Luminal B	Low/Intermediate	Negative	2A	0	No	No	No	Yes	67	1.53	28.6215	Yes	Yes	Yes	Yes	Yes	No	5	Yes	Post high school	no	no	yes	no	yes	yes	yes	yes	yes	6	1	0	Self+Primary	1	Thought it was minor ailment	No delays	None/Self	No	1-3 months
199	82	Divorced/Widowed	Unemployed	27.4234	Triple negative	Low/Intermediate	Negative	3B	7	No	No	No	No	74	1.5	32.8889	No	No	No	No	No	No	0	No	Informal only	no	no	yes	no	no	no	yes	no	yes	3	1	4	Primary/Secondary	5	No delay	No delays	None/Self	No	<1 month
200	27	Married/Co-habiting	Unemployed	20.1848	Luminal B	High	Positive	2B	1	Yes	No	No	No	72	1.56	29.5858	No	No	No	No	Yes	No	1	Yes	High school	yes	yes	yes	no	yes	no	yes	yes	yes	7	1	0	Self+Primary	1	No delay	No delays	None/Self	No	<1 month
201	88	Divorced/Widowed	Retired	11.3757	Luminal B	High	Negative	3A	7	No	No	No	No	65	1.6	25.3906	Yes	No	No	No	No	No	1	No	Informal only	yes	yes	yes	no	yes	no	yes	yes	yes	7	1	0	Self+Primary	2	No delay	No delays	None/Self	No	<1 month
202	55	Divorced/Widowed	Retired	22.9186	Luminal B	High	Negative	2A	1	No	No	No	No	100	1.55	41.6233	Yes	Yes	Yes	Yes	Yes	Yes	6	Yes	High school	yes	yes	yes	no	no	yes	yes	yes	yes	7	4	3	Primary/Secondary	7	No delay	Dror nurse gave ne pills and told me to come back	None/Self	No	<1 month
203	40	Married/Co-habiting	Employed	1.41619	Luminal B	Low/Intermediate	Negative	2A	2	No	No	No	No	63	1.65	23.1405	No	Yes	Yes	No	No	Yes	3	Yes	High school	yes	no	yes	yes	yes	no	yes	yes	yes	7	1	0	Self+Primary	1	No delay	No delays	None/Self	No	<1 month
204	36	Married/Co-habiting	Unemployed	21.4949	Luminal B	Low/Intermediate	Positive	2B	1	No	No	No	No	72	1.64	26.7698	No	Yes	No	No	Yes	No	2	Yes	High school	no	no	yes	no	no	no	no	no	yes	2	1	2	Primary/Secondary	3	Thought it was minor ailment	No delays	None/Self	No	>3 months
205	51	Married/Co-habiting	Employed	24.6652	Luminal B	Low/Intermediate	Negative	2B	3	No	No	No	Yes	79	1.57	32.05	Yes	Yes	Yes	Yes	Yes	Yes	6	Yes	Post high school	yes	yes	yes	no	yes	no	no	yes	yes	6	1	2	Primary/Secondary	3	No delay	No delays	None/Self	No	<1 month
206	66	Divorced/Widowed	Retired	28.709	Luminal A	Low/Intermediate	Negative	3A	4	No	No	No	Yes	71	1.42	35.2113	Yes	Yes	No	Yes	Yes	Yes	5	Yes	High school	yes	no	yes	yes	yes	no	yes	yes	yes	7	1	3	Primary/Secondary	4	No delay	No delays	None/Self	No	<1 month
207	42	Married/Co-habiting	Employed	24.0898	Luminal B	High	Negative	2A	2	No	No	No	Yes	86	1.6	33.5938	Yes	No	No	No	Yes	No	2	Yes	High school	no	yes	yes	yes	yes	yes	yes	yes	yes	8	2	2	Primary/Secondary	4	No delay	No delays	None/Self	No	<1 month
208	59	Single	Unemployed	24.0796	Luminal B	Low/Intermediate	Negative	2A	0	Yes	No	No	Yes	58.3	1.69	20.4125	Yes	Yes	Yes	Yes	Yes	No	5	Yes	High school	yes	no	no	yes	yes	no	yes	yes	yes	6	1	3	Primary/Secondary	4	No delay	No delays	None/Self	No	<1 month
209	75	Married/Co-habiting	Retired	27.3788	Luminal B	Low/Intermediate	Negative	3B	8	No	No	No	No	57	1.46	26.7405	Yes	Yes	No	Yes	Yes	Yes	5	Yes	Primary	yes	no	yes	yes	yes	no	no	yes	yes	6	1	4	Primary/Secondary	5	Thought it was minor ailment	Dror nurse gave ne pills and told me to come back	None/Self	No	>3 months
210	64	Single	Retired	10.3417	Luminal B	Low/Intermediate	Negative	1A	1	No	No	No	Yes	102	1.69	35.713	Yes	Yes	Yes	Yes	Yes	Yes	6	Yes	High school	yes	yes	yes	yes	yes	no	yes	yes	yes	8	2	0	Self+Primary	2	Thought it was minor ailment	No delays	None/Self	Yes	>3 months
211	54	Married/Co-habiting	Unemployed	3.06588	Luminal B	High	Negative	3A		No	No	No	No	79	1.51	34.6476	Yes	Yes	Yes	No	Yes	No	4	Yes	Primary	no	no	no	yes	yes	no	yes	no	yes	4	2	0	Self+Primary	2	No delay	No delays	None/Self	No	<1 month
212	35	Married/Co-habiting	Employed	11.7534	Luminal B		Unknown	0		No	No	No	No	70	1.54	29.5159	No	Yes	Yes	Yes	Yes	Yes	5	Yes	High school	yes	yes	yes	yes	yes	no	yes	yes	no	7	1	0	Self+Primary	1	Thought it was minor ailment	No delays	None/Self	No	1-3 months
213	57	Married/Co-habiting	Employed	9.14304	Luminal B	High	Negative	2B	4	Yes	No	Yes	Yes	93.6	1.59	37.0239	No	Yes	Yes	Yes	Yes	No	4	Yes	Primary	no	yes	no	yes	yes	yes	no	yes	yes	6	1	0	Self+Primary	1	No delay	No delays	None/Self	No	<1 month
214	30	Single	Employed	4.34655	Luminal B	Low/Intermediate	Positive	3A	2	Yes	No	No	No	63	1.66	22.8625	No	Yes	Yes	No	Yes	No	3	Yes	High school	yes	yes	yes	no	yes	no	no	yes	yes	6	1	0	Self+Primary	1	No delay	No delays	None/Self	No	<1 month
215	49	Married/Co-habiting	Employed	12.3314	Luminal B	High	Positive	2A	2	No	No	No	No	72.8	1.45	34.6254	Yes	Yes	Yes	Yes	Yes	Yes	6	Yes	High school	yes	yes	no	no	no	yes	yes	yes	yes	6	3	0	Self+Primary	3	Thought it was minor ailment	Dror nurse gave ne pills and told me to come back	None/Self	No	1-3 months
216	59	Divorced/Widowed	Employed	48.9269	Triple negative	High	Negative	3A	2	No	No	No	No	84	1.58	33.6485	Yes	Yes	Yes	No	Yes	Yes	5	Yes	High school	yes	yes	yes	yes	yes	no	yes	yes	yes	8	1	3	Primary/Secondary	4	Fear of diagnosis	No delays	None/Self	No	>3 months
217	48	Married/Co-habiting	Employed	21.8397	HER2 enriched	Low/Intermediate	Negative	3B	2	No	No	No	No	65.5	1.54	27.6185	Yes	Yes	Yes	Yes	Yes	Yes	6	Yes	High school	yes	yes	yes	yes	yes	no	no	yes	yes	7	1	3	Primary/Secondary	4	No delay	No delays	None/Self	No	<1 month
218	37	Married/Co-habiting	Unemployed	19.8909	Luminal B	Low/Intermediate	Negative	2B	3	No	Yes	No	No	64.2	1.6	25.0781	No	No	No	No	Yes	Yes	2	Yes	High school	yes	yes	yes	no	yes	yes	yes	yes	yes	8	1	0	Self+Primary	1	No delay	No delays	None/Self	No	<1 month
219	65	Married/Co-habiting	Retired	4.81204	Luminal B	Low/Intermediate	Negative	2B	2	No	No	No	Yes	74	1.46	34.7157	No	Yes	Yes	Yes	Yes	Yes	5	Yes	High school	yes	yes	yes	no	yes	no	yes	yes	yes	7	1	0	Self+Primary	1	No delay	No delays	None/Self	No	<1 month
220	43	Married/Co-habiting	Unemployed	5.40691	Luminal B	Low/Intermediate	Unknown	3B	1	No	No	No	No	84.7	1.72	28.6303	Yes	Yes	No	Yes	Yes	Yes	5	Yes	High school	no	no	yes	no	no	yes	yes	yes	yes	5	1	0	Self+Primary	1	No delay	No delays	None/Self	No	<1 month
221	96	Divorced/Widowed	Retired	51.0236	Luminal B	Low/Intermediate	Negative	4	4	No	No	No	No	60	1.55	24.974	No	Yes	Yes	Yes	Yes	Yes	5	Yes	Post high school	yes	yes	yes	yes	yes	yes	yes	yes	no	8	1	1	Primary/Secondary	2	No delay	No delays	None/Self	No	<1 month
222	58	Divorced/Widowed	Unemployed	19.4866	Luminal B	High	Positive	3A	3	No	Yes	No	No	69.4	1.62	26.4441	Yes	Yes	Yes	Yes	Yes	Yes	6	Yes	Primary	yes	yes	yes	no	yes	no	yes	yes	yes	7	1	0	Self+Primary	1	No delay	No delays	None/Self	No	<1 month
223	46	Single	Employed	22.3887	Luminal B	Low/Intermediate	Negative	3B	2	No	No	No	No	82.2	1.55	34.2144	No	Yes	Yes	Yes	Yes	Yes	5	Yes	High school	no	yes	yes	no	yes	no	yes	yes	yes	6	2	3	Primary/Secondary	5	No delay	Dr or nurse did not think it was serious	None/Self	No	<1 month
224	43	Divorced/Widowed	Unemployed	233.218	HER2 enriched	Low/Intermediate	Unknown	3C	4	No	No	No	No	86.7	1.6	33.8672	Yes	Yes	Yes	No	Yes	Yes	5	Yes	High school	yes	no	yes	yes	yes	yes	yes	yes	yes	8	2	3	Primary/Secondary	5	Thought it was minor ailment	Dr or nurse did not think it was serious	None/Self	No	1-3 months
225	63	Divorced/Widowed	Unemployed	2.76739	HER2 enriched	Low/Intermediate	Negative	2B	2	No	No	Yes	Yes	74.8	1.48	34.149	Yes	Yes	Yes	No	Yes	Yes	5	Yes	High school	yes	yes	yes	yes	yes	no	yes	yes	yes	8	2	1	Primary/Secondary	3	No delay	No delays	Clinician	No	<1 month
226	57	Single	Unemployed	24.0796	Luminal B	High	Negative	2B	6	No	No	No	Yes	47	1.53	20.0777	No	Yes	No	Yes	No	No	2	Yes	High school	yes	yes	yes	yes	yes	no	no	yes	yes	7	1	1	Primary/Secondary	2	Fear of diagnosis	No delays	None/Self	No	>3 months
227	26	Married/Co-habiting	Unemployed	17.1569	Luminal B		Positive	3B	1	Yes	No	No	No	67.9	1.61	26.195	No	No	No	Yes	Yes	Yes	3	Yes	High school	yes	yes	yes	no	yes	no	yes	yes	no	6	2	2	Primary/Secondary	4	No delay	Dr or nurse did not think it was serious	None/Self	No	<1 month
228	61	Divorced/Widowed	Retired	19.5039	Luminal A	Low/Intermediate	Negative	2A	1	No	Yes	No	Yes	73.7	1.61	28.4325	No	Yes	Yes	Yes	Yes	Yes	4	Yes	High school	yes	no	yes	yes	yes	yes	no	yes	yes	7	1	2	Primary/Secondary	3	No delay	No delays	None/Self	No	<1 month
229	48	Married/Co-habiting	Employed	26.4067	Luminal B	Low/Intermediate	Negative	2B	2	No	No	No	No	70	1.53	29.903	Yes	Yes	Yes	Yes	Yes	Yes	6	Yes	High school	yes	yes	yes	no	yes	no	yes	yes	yes	7	2	0	Self+Primary	2	No delay	No delays	None/Self	No	<1 month
230	62	Single	Retired	24.7357	Luminal B	Low/Intermediate	Negative	2A	2	No	No	No	No	75.7	1.51	33.2003	Yes	Yes	No	Yes	No	Yes	4	Yes	High school	no	yes	yes	yes	yes	no	yes	yes	yes	7	1	0	Self+Primary	1	No delay	No delays	None/Self	No	<1 month
231	78	Divorced/Widowed	Retired	12.7705	Luminal B	Low/Intermediate	Negative	2B	1	No	No	No	Yes	65.8	1.44	31.7	Yes	Yes	Yes	Yes	Yes	Yes	5	Yes	High school	no	yes	yes	no	yes	no	no	yes	yes	5	2		Primary/Secondary	2	No delay	No delays	None/Self	No	<1 month
232	35	Married/Co-habiting	Employed	7.75058	HER2 enriched	Low/Intermediate	Negative	4	1	No	No	No	No	62.7	1.58	25.1162	Yes	No	No	No	Yes	No	2	Yes	High school										8	2		Self+Primary	2	No delay	Dr or nurse did not think it was serious	None/Self	No	<1 month
233	73	Divorced/Widowed	Employed	8.51708	Luminal B	Low/Intermediate	Negative	2A	3	Yes	Yes	No	No	111	1.55	46.2019	No	Yes	Yes	No	Yes	Yes	4	Yes	High school	yes	yes	yes	yes	yes	no	yes	yes	yes	8	1		Self+Primary	1	No delay	No delays	None/Self	Yes	<1 month
234	69	Divorced/Widowed	Retired	24.0796	Luminal B	Low/Intermediate	Unknown	3C	3	No	No	No	Yes	89.2	1.45	42.4257	Yes	Yes	Yes	No	No	No	3	No	Informal only	no	yes	no	no	no	no	no	no	yes	2	2	3	Primary/Secondary	5	No delay	No delays	None/Self	No	<1 month
235	78	Single	Retired	21.243	Luminal A	Low/Intermediate	Negative	4	2	No	No	No	Yes	70	1.6	27.3438	Yes	Yes	Yes	No	Yes	Yes	5	Yes	Primary	yes	no	no	no	yes	no	yes	no	yes	4	1	1	Primary/Secondary	2	Thought it was minor ailment	No delays	None/Self	No	1-3 months
236	34	Married/Co-habiting	Unemployed	6.03944	Luminal B	Low/Intermediate	Negative	3A		Yes	No	Yes	No	66.4	1.58	26.5983	No	Yes	Yes	Yes	Yes	Yes	5	Yes	Post high school	yes	no	yes	no	yes	no	yes	yes	yes	6	1	0	Self+Primary	1	No delay	No delays	None/Self	No	<1 month
237	60	Married/Co-habiting	Retired	8.21256	Luminal B	Low/Intermediate	Unknown	3A	2	No	No	Yes	Yes				Yes	Yes	No	No	Yes	No	3	Yes	High school	yes	yes	yes	yes	no	no	yes	yes	yes	7	0	0	Self+Primary	0	No delay	No delays	None/Self	No	<1 month
238	57	Divorced/Widowed	Unemployed	10.2621	Triple negative	Low/Intermediate	Negative	3B	2	Yes	No	No	No	99.5	1.37	53.0129	No	Yes	No	Yes	Yes	Yes	4	Yes	High school	no	no	yes	yes	yes	no	no	yes	yes	5	1	0	Self+Primary	1	Thought it was minor ailment	No delays	None/Self	No	>3 months
239	52	Single	Employed	28.3687	Luminal B	High	Unknown	3B	2	No	Yes	No	Yes	54.5	1.48	24.8813	No	Yes	No	Yes	No	No	2	No	Informal only	yes	yes	yes	yes	yes	no	no	yes	yes	7	3	1	Primary/Secondary	4	Thought it was minor ailment	No delays	None/Self	No	1-3 months
240	62	Divorced/Widowed	Retired	12.6874	Luminal B	High	Negative	2A	5	No	No	Yes	Yes	75	1.53	32.039	Yes	Yes	Yes	Yes	Yes	Yes	6	Yes	High school	yes	yes	yes	yes	yes	yes	yes	yes	yes	9	1	0	Self+Primary	1	Thought it was minor ailment	No delays	None/Self	Yes	>3 months
241	78	Divorced/Widowed	Retired	26.8034	Luminal B	Low/Intermediate	Negative	3C	7	No	No	No	No	65.6	1.62	24.9962	Yes	Yes	Yes	Yes	Yes	Yes	6	Yes	High school	no	yes	yes	yes	yes	no	no	yes	yes	6	1	2	Primary/Secondary	3	No delay	No delays	None/Self	No	<1 month
242	40	Married/Co-habiting	Employed	26.031	Luminal B	Low/Intermediate	Positive	3A	2	Yes	No	No	No	52	1.56	21.3675	Yes	No	No	No	Yes	Yes	3	Yes	Post high school	no	yes	yes	yes	yes	no	yes	yes	yes	7	1	2	Primary/Secondary	3	No delay	No delays	None/Self	No	<1 month
243	59	Married/Co-habiting	Retired	24.0898	Luminal B	Low/Intermediate	Unknown	3B	5	No	No	Yes	Yes	91	1.51	39.9105	Yes	Yes	Yes	Yes	Yes	Yes	6	Yes	Primary	no	no	yes	no	no	no	no	no	yes	2	1	0	Self+Primary	1	No delay	No delays	None/Self	No	<1 month
244	49	Married/Co-habiting	Unemployed	9.13519	Triple negative	Low/Intermediate	Negative	3A	1	No	No	No	No	90	1.58	36.0519	Yes	Yes	Yes	Yes	Yes	No	5	Yes	High school	yes	no	yes	no	no	no	yes	yes	no	4	1	0	Self+Primary	1	No delay	No delays	None/Self	No	<1 month
245	55	Married/Co-habiting	Employed	23.3052	Luminal B	High	Negative	3A	2	No	No	No	No	67.7	1.59	26.779	No	No	No	Yes	Yes	No	2	Yes	High school	no	no	yes	yes	yes	yes	no	yes	yes	6	2	1	Primary/Secondary	3	No delay	No delays	None/Self	No	<1 month
246	53	Divorced/Widowed	Employed	9.13519	Triple negative	High	Negative	3B	4	No	No	No	No	77.5	1.47	35.8647	Yes	Yes	Yes	Yes	No	No	4	Yes	High school	yes	yes	yes	yes	yes	no	no	yes	no	6	1	0	Self+Primary	1	Thought it was minor ailment	No delays	None/Self	No	>3 months
247	52	Divorced/Widowed	Employed	64.4745	Luminal B	Low/Intermediate	Positive	1A	3	No	No	No	No	59	1.695	20.5358	Yes	Yes	Yes	No	Yes	Yes	5	Yes	Primary	no	yes	yes	yes	yes	no	no	yes	yes	6	2	0	Self+Primary	2	No delay	No delays	None/Self	Yes	<1 month
248	69	Married/Co-habiting	Unemployed	4.59134	Luminal A	Low/Intermediate	Negative	2B	8	No	No	No	No	55	1.48	25.1096	Yes	Yes	Yes	Yes	Yes	Yes	6	No	Primary	yes	yes	no	no	yes	yes	no	yes	no	5	1	0	Self+Primary	1	No delay	No delays	None/Self	No	<1 month
249	55	Married/Co-habiting	Unemployed	9.04175	Luminal B	High	Negative	1A	4	No	No	No	No	65	1.65	23.8751	Yes	Yes	Yes	Yes	Yes	No	5	Yes	High school	yes	yes	yes	yes	yes	no	yes	no	yes	7	1	0	Self+Primary	1	No delay	No delays	None/Self	No	<1 month
250	74	Divorced/Widowed	Retired	146.178	Luminal B	Low/Intermediate	Negative	2A	5	No	No	No	Yes	82.5	1.52	35.7081	No	Yes	Yes	Yes	Yes	Yes	5	Yes	Primary	yes	yes	yes	no	yes	yes	yes	yes	yes	8	1	1	Self+Primary	2	No delay	No delays	None/Self	Yes	<1 month
251	58	Married/Co-habiting	Unemployed	17.6357	Luminal B	High	Negative	2A	2	No	No	Yes	No	50.8	1.6	19.8	Yes	Yes	Yes	Yes	Yes	Yes	6	Yes	High school	yes	yes	yes	no	yes	no	yes	yes	no	6	1	0	Self+Primary	1	No delay	No delays	None/Self	No	<1 month
252	51	Married/Co-habiting	Employed	11.9065	Luminal B	Low/Intermediate	Negative	3B	3	No	No	Yes	No	75	1.65	27.5482	Yes	Yes	Yes	Yes	Yes	Yes	6	No	Primary	yes	no	no	yes	yes	yes	no	yes	yes	6	1	0	Self+Primary	1	Thought it was minor ailment	No delays	None/Self	No	1-3 months
253	80	Married/Co-habiting	Retired	50.6645	Triple negative	High	Negative	4	9	No	No	No	Yes	72.3	1.67	25.9242	Yes	Yes	Yes	No	Yes	Yes	5	Yes	Primary	yes	yes	no	no	yes	no	yes	no	yes	5	1	0	Self+Primary	1	Thought it was minor ailment	No delays	None/Self	No	>3 months
254	93	Married/Co-habiting	Unemployed	2.31959	Luminal B	Low/Intermediate	Unknown	3B	8	No	No	No	Yes				Yes	Yes	Yes	No	Yes	Yes	5	No	Informal only	yes	yes	no	no	no	no	yes	no	no	3	2	0	Self+Primary	2	No delay	No delays	None/Self	No	<1 month
255	83	Divorced/Widowed	Retired	35.4937	Luminal B	Low/Intermediate	Negative	4	8	No	No	No	Yes				Yes	Yes	No	Yes	Yes	No	4	No	Informal only	no	no	no	no	no	no	no	no	no	0	0	3	Primary/Secondary	3	Thought it was minor ailment	No delays	None/Self	No	>3 months
256	31	Married/Co-habiting	Unemployed	27.1634	Luminal B	Low/Intermediate	Negative	2B	2	Yes	No	No	No	48.8	1.67	17.4979	No	Yes	Yes	No	Yes	Yes	4	Yes	High school	no	yes	yes	yes	yes	yes	yes	yes	yes	8	2	2	Primary/Secondary	4	No delay	No delays	None/Self	No	<1 month
257	54	Divorced/Widowed	Employed	24.0796	Luminal B	Low/Intermediate	Positive	4	3	No	No	No	No	44	1.62	16.7657	Yes	No	No	No	Yes	No	2	Yes	High school	yes	yes	yes	no	yes	yes	no	yes	yes	7	2	1	Primary/Secondary	3	Thought it was minor ailment	No delays	None/Self	No	>3 months
258	58	Divorced/Widowed	Retired	44.7455	Luminal B	High	Negative	2B	2	No	No	No	Yes	54	1.47	24.99	No	Yes	No	No	Yes	Yes	3	Yes	High school	yes	yes	yes	no	yes	no	yes	yes	yes	7	1	0	Self+Primary	1	No delay	No delays	None/Self	No	<1 month
259	42	Married/Co-habiting	Employed	6.32944	Luminal B	High	Positive	3C	3	No	No	No	No	89	1.67	31.9122	No	Yes	Yes	No	Yes	No	3	Yes	High school	yes	yes	no	yes	no	no	no	no	yes	4	2	3	Primary/Secondary	5	No delay	No delays	None/Self	No	<1 month
260	39	Single	Unemployed	24.0796	Triple negative	High	Positive	3B	1	Yes	No	No	No	70.2	1.52	30.3843	No	No	No	No	No	No	0	Yes	High school	no	no	yes	yes	yes	yes	no	yes	yes	6	2	3	Primary/Secondary	5	No delay	No delays	None/Self	No	<1 month
261	70	Divorced/Widowed	Retired	5.32552	Luminal B	Low/Intermediate	Negative	2A	3	No	No	No	Yes	100.8	1.57	40.8942	No	No	No	No	Yes	No	1	No	Informal only	no	yes	no	yes	no	no	no	no	yes	3	1	0	Self+Primary	1	No delay	No delays	None/Self	No	<1 month
262	53	Married/Co-habiting	Unemployed	3.19737	Triple negative	High	Negative	3B	3	No	No	No	Yes	92	1.62	35.0556	No	Yes	No	Yes	No	No	2	Yes	Primary	yes	yes	no	yes	yes	no	no	yes	yes	6	3	3	Primary/Secondary	6	Thought it was minor ailment	Dror nurse gave ne pills and told me to come back	None/Self	No	1-3 months
263	52	Married/Co-habiting	Unemployed	26.2874	Luminal B	High	Negative	3B	3	No	No	No	Yes	95	1.52	41.1184	Yes	Yes	No	Yes	Yes	No	4	Yes	High school	yes	no	yes	no	no	no	yes	no	no	3	1	2	Primary/Secondary	3	Thought it was minor ailment	No delays	None/Self	No	1-3 months
264	46	Married/Co-habiting	Unemployed	27.0169	Luminal B	High	Negative	3A	2	Yes	No	No	No	70	1.65	25.7117	No	Yes	Yes	Yes	Yes	Yes	5	Yes	High school	yes	yes	yes	no	yes	yes	yes	yes	yes	8	2	0	Self+Primary	2	Fear of diagnosis	No delays	None/Self	Yes	>3 months
265	60	Single	Unemployed	13.6789	Luminal B	High	Negative	1A	3	No	No	No	Yes	85.7	1.6	33.4766	Yes	Yes	No	Yes	No	No	3	Yes	High school	yes	no	no	no	no	no	yes	yes	yes	4	1	0	Self+Primary	1	No delay	No delays	None/Self	No	<1 month
266	27	Single	Employed	150.765	Luminal B	Low/Intermediate	Negative	3B	2	No	No	No	No	45	1.6	17.5781	No	Yes	No	No	Yes	Yes	3	Yes	High school	yes	yes	yes	no	yes	yes	no	no	yes	6	2	0	Self+Primary	2	Thought it was minor ailment	No delays	None/Self	Yes	>3 months
267	46	Married/Co-habiting	Employed	48.159	Luminal B	High	Positive	4	2	No	No	No	No	69.8	1.55	29.0531	Yes	No	Yes	Yes	Yes	Yes	5	Yes	Post high school	no	no	no	yes	yes	yes	yes	yes	yes	6	2	0	Self+Primary	2	No delay	No delays	None/Self	No	<1 month
268	49	Divorced/Widowed	Unemployed	5.31175	Luminal B	High	Negative	4	3	No	No	No	No	76.2	1.57	30.914	Yes	Yes	Yes	Yes	Yes	Yes	6	Yes	Post high school	yes	yes	no	no	yes	no	yes	yes	no	5	1	0	Self+Primary	1	No delay	No delays	None/Self	No	<1 month
269	63	Married/Co-habiting	Retired	26.4697	Triple negative	High	Negative	2B	2	No	No	Yes	Yes				Yes	Yes	Yes	No	Yes	Yes	5	Yes	High school	yes	yes	yes	no	yes	yes	yes	yes	yes	8	1	3	Primary/Secondary	4	No delay	No delays	None/Self	No	<1 month
270	67	Married/Co-habiting	Retired	226.848	Luminal A	Low/Intermediate	Negative	0	7	Yes	No	No	Yes	68.1	1.37	36.2832	Yes	No	No	No	No	No	1	Yes	High school	yes	no	no	no	no	no	yes	yes	no	3	1	3	Primary/Secondary	4	No delay	No delays	None/Self	No	<1 month
271	58	Single	Unemployed	9.96958	Luminal B		Negative	2A	2	No	No	No	Yes	71	1.55	29.5525	Yes	Yes	Yes	No	Yes	Yes	5	Yes	High school	yes	yes	no	no	yes	no	no	no	yes	4	1	2	Primary/Secondary	3	No delay	Dr or nurse did not think it was serious	None/Self	No	<1 month
272	46	Married/Co-habiting	Employed	3.06588	Triple negative	High	Negative	2A	1	No	No	No	No	83.4	1.54	35.1661	No	Yes	No	No	Yes	Yes	3	Yes		no	no	yes	yes	no	no	yes	yes	yes	5	2	1	Primary/Secondary	3	No delay	No delays	None/Self	No	<1 month
273	46	Married/Co-habiting	Unemployed	22.4058	Luminal B	High	Positive	4		Yes	No	No	Yes	64.3	1.58	25.7571	Yes	Yes	No	No	Yes	No	3	Yes	High school	yes	no	no	yes	yes	yes	no	yes	yes	6	1	2	Primary/Secondary	3	No delay	No delays	None/Self	No	<1 month
274	37	Single	Unemployed	9.96958	Luminal B	Low/Intermediate	Negative	2B	1	Yes	No	No	No	89.1	1.53	38.0623	Yes	Yes	Yes	Yes	Yes	Yes	6	Yes	Post high school	yes	yes	yes	yes	yes	no	no	yes	yes	7	1	0	Self+Primary	1	No delay	No delays	None/Self	No	<1 month
275	64	Single	Unemployed	234.134	Luminal B	High	Negative	2A	2	No	No	No	No	63.1	1.5	28.0444	Yes	Yes	No	Yes	Yes	No	4	Yes	High school	yes	yes	no	no	no	no	yes	yes	no	4	1	2	Primary/Secondary	3	No delay	No delays	None/Self	No	<1 month
276	62	Divorced/Widowed	Employed	234.134	Luminal B	Low/Intermediate	Unknown	2B	6	No	No	No	Yes	79.7	1.51	34.9546	No	Yes	Yes	Yes	Yes	Yes	5	Yes	High school	yes	no	yes	no	yes	no	yes	yes	yes	6	2	3	Primary/Secondary	5	No delay	Dror nurse gave ne pills and told me to come back	None/Self	No	<1 month
277	50	Single	Employed	26.0023	Luminal A	High	Negative	3A	2	No	No	No	Yes	80.1	1.49	36.0795	Yes	Yes	Yes	No	Yes	Yes	5	Yes	High school	no	no	no	no	yes	no	yes	yes	no	3	1	1	Primary/Secondary	2	No delay	No delays	None/Self	No	<1 month
278	63	Married/Co-habiting	Retired	200.204	Luminal B	High	Negative	3A	6	No	No	No	Yes				Yes	Yes	Yes	No	Yes	Yes	5	Yes	High school	yes	yes	no	yes	no	no	yes	yes	yes	6	1	2	Primary/Secondary	3	No delay	No delays	None/Self	No	<1 month
279	51	Married/Co-habiting	Unemployed	17.26	Luminal B	High	Negative	4	5	No	No	No	Yes	97	1.67	34.7807	Yes	No	No	No	No	No	1	No	Primary	yes	no	no	no	no	yes	no	yes	no	3	3	1	Primary/Secondary	4	No delay	Dr or nurse did not think it was serious	None/Self	No	<1 month
280	56	Single	Unemployed	5.4518	Luminal B	High	Negative	1A	1	No	No	No	No	41.9	1.52	18.1354	Yes	Yes	Yes	No	Yes	Yes	5	Yes	High school	yes	yes	no	yes	yes	no	no	yes	yes	6	1		Self+Primary	1	Thought it was minor ailment	No delays	None/Self	No	>3 months
281	82	Divorced/Widowed	Employed	5.93307	Luminal B	Low/Intermediate	Negative	3B	5	No	No	No	No				Yes	Yes	No	Yes	Yes	Yes	5	Yes	Primary	yes	yes	no	no	yes	no	yes	yes	no	5	1		Self+Primary	1	No delay	No delays	None/Self	No	<1 month
282	73	Married/Co-habiting	Retired	9.50421	Triple negative	High	Negative	1A	1	No	No	No	No	79.6	1.55	33.1322	Yes	Yes	Yes	Yes	Yes	Yes	6	Yes	Post high school	yes	yes	yes	no	yes	yes	yes	yes	yes	8	1	0	Self+Primary	1	No delay	No delays	None/Self	No	<1 month
283	61	Single	Unemployed	46.6224	Luminal B	Low/Intermediate	Negative	2A	1	No	No	Yes	Yes	103.2	1.5	45.8667	Yes	No	Yes	No	Yes	Yes	4	Yes	Primary	yes	no	yes	no	yes	no	no	yes	no	4	1	7	Primary/Secondary	8	No delay	Dr or nurse did not think it was serious	None/Self	No	<1 month
284	60	Divorced/Widowed	Employed	9.04175	Luminal B	High	Negative	2B	4	Yes	No	No	No	82.2	1.65	30.1928	No	No	No	No	No	No	0	Yes	High school	yes	yes	no	no	yes	yes	no	yes	yes	6	1	0	Self+Primary	1	Thought it was minor ailment	No delays	None/Self	No	1-3 months
285	38	Single	Unemployed	4.31484	HER2 enriched	High	Unknown	3B		Yes	No	No	No	93.5	1.57	37.9326	No	Yes	Yes	No	Yes	No	3	Yes	High school	yes	yes	yes	yes	yes	no	yes	yes	yes	8			Self+Primary	0	No delay	No delays	None/Self	No	<1 month
286	78	Divorced/Widowed	Unemployed	39.8378	Triple negative		Negative	3B	5	No	No	No	Yes	48.8	1.43	23.8642	No	Yes	No	No	Yes	Yes	3	No	Informal only	yes	no	yes	no	yes	no	yes	no	yes	5	1	2	Primary/Secondary	3	Thought it was minor ailment	No delays	None/Self	No	>3 months
287	56	Married/Co-habiting	Employed	22.5912	Luminal B	Low/Intermediate	Negative	2A	3	No	No	No	No				Yes	Yes	Yes	No	Yes	Yes	5	Yes	High school	yes	yes	yes	no	yes	no	yes	yes	no	6	1	2	Primary/Secondary	3	No delay	Dr or nurse did not think it was serious	None/Self	No	<1 month
288	46	Married/Co-habiting	Unemployed	46.0745	Luminal B	High	Negative	3B	1	Yes	Yes	No	Yes	78.2	1.53	33.406	No	Yes	Yes	No	Yes	Yes	4	Yes	Post high school	yes	yes	yes	yes	yes	no	yes	yes	yes	8	2	0	Self+Primary	2	Thought it was minor ailment	No delays	None/Self	No	1-3 months
289	53	Married/Co-habiting	Employed	35.8434	Luminal B	High	Negative	2A	3	Yes	No	No	No	81.8	1.56	33.6128	Yes	Yes	Yes	No	Yes	Yes	5	Yes	High school	yes	yes	yes	no	yes	yes	yes	yes	yes	8	1	3	Primary/Secondary	4	No delay	No delays	None/Self	No	<1 month
290	65	Divorced/Widowed	Unemployed	31.1058	Luminal B	Low/Intermediate	Negative	2A	1	No	No	No	Yes	85.2	1.55	35.4631	No	Yes	No	No	Yes	Yes	3	No	Primary	yes	yes	yes	no	yes	no	yes	yes	yes	7	1	2	Primary/Secondary	3	No delay	No delays	None/Self	No	<1 month
291	68	Divorced/Widowed	Unemployed	27.1157	Luminal A	Low/Intermediate	Negative	3B	5	No	No	No	No	86.5	1.64	32.1609	No	Yes	No	No	Yes	Yes	3	Yes	High school	no	no	no	no	no	no	no	no	no	0	1	2	Primary/Secondary	3	Fear of diagnosis	No delays	None/Self	Yes	>3 months
292	50	Single	Employed	47.6998	Luminal B	High	Negative	2B	1	Yes	No	No	No	66.5	1.47	30.7742	No	No	No	No	Yes	Yes	2	Yes	High school	yes	yes	yes	yes	yes	yes	yes	yes	yes	9	2	5	Primary/Secondary	7	No delay	Dror nurse gave ne pills and told me to come back	Clinician	No	<1 month
293	32	Single	Employed	19.3361	Luminal B	Low/Intermediate	Negative	4	1	No	No	No	No	114	1.65	41.8733	No	Yes	Yes	Yes	Yes	Yes	5	Yes	High school	yes	yes	yes	no	yes	no	yes	yes	no	6	1	0	Self+Primary	1	Thought it was minor ailment	No delays	None/Self	Yes	>3 months
294	60	Divorced/Widowed	Unemployed	2.73472	Luminal A	Low/Intermediate	Negative	2A	1	No	No	No	No	100.8	1.65	37.0248	Yes	No	No	No	Yes	Yes	3	Yes	Primary	yes	yes	no	yes	yes	no	yes	yes	no	6	1		Self+Primary	1	Thought it was minor ailment	No delays	None/Self	No	>3 months
295	60	Divorced/Widowed	Employed	13.6789	Luminal B	Low/Intermediate	Positive	3A	4	No	No	No	Yes	81.4	1.53	34.7729	Yes	No	No	No	No	No	1	Yes	Primary	yes	yes	yes	no	yes	no	yes	yes	no	6	1		Self+Primary	1	No delay	No delays	Clinician	No	<1 month
296	72	Married/Co-habiting	Unemployed	7.01815	HER2 enriched	Low/Intermediate	Negative	2A	2	No	No	No	No	75.5	1.65	27.7319	Yes	No	No	No	No	No	1	No	Informal only	yes	yes	no	yes	no	no	no	no	no	3	1		Self+Primary	1	Thought it was minor ailment	No delays	None/Self	No	1-3 months
297	56	Divorced/Widowed	Unemployed	7.69607	HER2 enriched	High	Negative	2A	1	No	No	No	No	66	1.56	27.1203	Yes	Yes	Yes	Yes	Yes	Yes	6	Yes	Post high school	no	yes	yes	no	yes	no	yes	yes	yes	6	2		Self+Primary	2	No delay	No delays	None/Self	No	<1 month
298	74	Divorced/Widowed	Retired	46.6224	Luminal B	High	Negative	2A	5	No	No	No	Yes	94	1.459	44.1588	Yes	No	No	No	Yes	No	2	Yes	Primary	no	yes	yes	no	yes	no	yes	yes	no	5	1	2	Primary/Secondary	3	No delay	No delays	None/Self	No	<1 month
299	40	Married/Co-habiting	Employed	44.4279	Luminal B	Low/Intermediate	Negative	2A	2	Yes	No	No	No	64.2	1.6	25.0781	No	Yes	Yes	Yes	Yes	Yes	5	Yes	High school	yes	yes	yes	yes	yes	no	yes	yes	yes	8	1	2	Primary/Secondary	3	No delay	Dr or nurse did not think it was serious	Clinician	No	<1 month
300	45	Married/Co-habiting	Unemployed	23.3021	Luminal B	Low/Intermediate	Negative	2B	2	No	No	No	No	113.3	1.59	44.8163	Yes	Yes	Yes	No	Yes	Yes	5	Yes	High school	yes	no	yes	no	yes	yes	yes	yes	no	6	2	5	Primary/Secondary	7	No delay	No delays	None/Self	Yes	<1 month
301	39	Single	Unemployed	12.2037	Luminal A	Low/Intermediate	Negative	3B	3	Yes	No	No	No	101.1	1.55	42.0812	No	No	Yes	No	Yes	No	2	Yes	High school	yes	yes	yes	no	yes	no	yes	no	no	5	1	2	Primary/Secondary	3	Thought it was minor ailment	No delays	None/Self	No	>3 months
302	56	Single	Unemployed	18.8915	Luminal B	High	Negative	3B	0	No	Yes	No	Yes	76.2	1.62	29.0352	No	Yes	Yes	No	Yes	Yes	4	Yes	High school	yes	yes	yes	no	yes	no	yes	yes	no	6	2		Self+Primary	2	No delay	Dr or nurse did not think it was serious	None/Self	No	<1 month
303	68	Divorced/Widowed	Unemployed	11.2479	Luminal A	Low/Intermediate	Negative	2A	6	No	No	Yes	Yes	108.6	1.62	41.3809	Yes	No	No	No	Yes	No	2	Yes	Primary	yes	no	yes	yes	yes	yes	yes	yes	yes	8	1	1	Primary/Secondary	2	No delay	No delays	None/Self	No	<1 month
304	62	Married/Co-habiting	Retired	15.5475	Luminal B	Low/Intermediate	Positive	4	0	Yes	No	No	Yes	72.7	1.68	25.7582	Yes	Yes	Yes	No	Yes	No	4	Yes	High school	no	no	yes	yes	no	no	no	yes	no	3	1		Self+Primary	1	Thought it was minor ailment	No delays	None/Self	No	>3 months
305	65	Single	Unemployed	13.6789	Triple negative	High	Negative	1A	3	No	No	No	No				Yes	Yes	No	No	Yes	No	3	Yes	Primary	yes	yes	yes	no	yes	no	yes	yes	yes	7	1		Self+Primary	1	No delay	No delays	None/Self	No	<1 month
306	44	Married/Co-habiting	Unemployed	150.465	Luminal B	High	Positive	3B		No	No	No	No	53.4	1.63	20.0986	Yes	Yes	Yes	No	Yes	Yes	5	Yes	High school	yes	yes	yes	no	yes	no	yes	no	no	5	2	4	Primary/Secondary	6	No delay	Dr or nurse did not think it was serious	None/Self	No	<1 month
307	28	Single	Employed	4.5974	Luminal B	High	Positive	3B	2	No	No	No	No	63.7	1.68	22.5694	Yes	Yes	No	No	Yes	No	3	Yes	High school	yes	yes	yes	no	yes	no	yes	yes	yes	7			Self+Primary	0	Thought it was minor ailment	No delays	None/Self	No	>3 months
308	59	Divorced/Widowed	Employed	116.306	Luminal B	Low/Intermediate	Negative	2A	2	No	No	Yes	Yes	82.1	1.63	30.9007	Yes	No	No	No	No	Yes	2	Yes	High school	yes	yes	yes	yes	no	no	yes	yes	yes	7	1	3	Primary/Secondary	4	No delay	Dr or nurse did not think it was serious	None/Self	No	<1 month
309	38	Single	Unemployed	32.6402	Triple negative	High	Positive	2B	3	No	No	No	No	60.2	1.62	22.9386	No	Yes	Yes	No	No	No	2	Yes	High school	yes	yes	yes	no	yes	no	yes	yes	yes	7	2	1	Primary/Secondary	3	Thought it was minor ailment	No delays	None/Self	No	>3 months
310	63	Divorced/Widowed	Unemployed	13.1161	Luminal B		Negative	2A	2	No	No	No	Yes	61.5	1.53	26.27	Yes	Yes	Yes	Yes	Yes	Yes	6	Yes	High school	yes	yes	yes	no	yes	yes	yes	yes	yes	8	1		Self+Primary	1	No delay	No delays	Clinician	No	<1 month
311	40	Married/Co-habiting	Employed	46.1349	Triple negative		Positive	3C	2	No	No	No	No	82.4	1.7	28.5121	Yes	No	Yes	No	Yes	Yes	4	Yes	High school	yes	yes	yes	yes	no	no	yes	yes	no	6	1	1	Primary/Secondary	2	Thought it was minor ailment	No delays	None/Self	No	>3 months
312	73	Divorced/Widowed	Retired	234.134	Luminal A	Low/Intermediate	Positive	2B	2	No	No	No	No	78	1.5	34.6667	Yes	Yes	Yes	No	Yes	Yes	5	Yes	Primary	yes	yes	yes	no	yes	yes	yes	yes	no	7	1	5	Primary/Secondary	6	Thought it was minor ailment	Dr or nurse did not think it was serious	None/Self	No	>3 months
313	63	Married/Co-habiting	Retired	29.3704	Triple negative	High	Positive	2A	4	No	No	No	Yes	120	1.67	43.0277	Yes	Yes	Yes	No	Yes	Yes	5	Yes	Informal only	yes	yes	yes	no	yes	yes	yes	yes	yes	8	1	1	Primary/Secondary	2	No delay	No delays	None/Self	No	<1 month
314	67	Divorced/Widowed	Unemployed	27.1634	Triple negative	High	Negative	3B	8	No	No	No	No	106.1	1.56	43.598	Yes	Yes	Yes	No	Yes	Yes	5	Yes	Primary	no	no	no	no	no	no	no	yes	no	1	1	2	Primary/Secondary	3	Thought it was minor ailment	No delays	None/Self	No	>3 months
315	71	Divorced/Widowed	Retired	10.0852	Luminal B	High	Negative	3A	9	No	No	No	No	89.2	1.53	38.105	Yes	Yes	Yes	No	Yes	Yes	5	Yes	Primary	yes	yes	yes	no	yes	no	yes	yes	no	6	1		Self+Primary	1	No delay	No delays	None/Self	No	<1 month
316	65	Divorced/Widowed	Unemployed	46.6016	Triple negative	High	Negative	3B	1	Yes	Yes	No	Yes	75.3	1.48	34.3773	Yes	No	No	No	Yes	No	2	Yes	High school	yes	yes	no	no	yes	yes	yes	yes	no	6	1	2	Primary/Secondary	3	No delay	No delays	None/Self	No	<1 month
317	64	Married/Co-habiting	Unemployed	46.2522	Luminal B	High	Negative	2B	5	No	No	No	Yes				Yes	Yes	Yes	No	Yes	No	4	No	Primary	yes	yes	yes	no	yes	no	yes	no	no	5	1	3	Primary/Secondary	4	No delay	Dr or nurse did not think it was serious	None/Self	No	<1 month
318	74	Divorced/Widowed	Retired	49.8161	HER2 enriched	Low/Intermediate	Negative	3B	5	No	No	No	Yes	95.3	1.49	42.926	Yes	No	No	Yes	Yes	Yes	4	No	Informal only	yes	yes	yes	yes	no	no	yes	yes	yes	7	2		Self+Primary	2	No delay	No delays	None/Self	No	<1 month
319	48	Married/Co-habiting	Unemployed	275.856	Luminal A		Positive	2A	3	No	No	No	No	66.6	1.55	27.7211	Yes	No	No	No	Yes	Yes	3	Yes	High school	yes	yes	yes	no	yes	yes	yes	yes	no	7	1	3	Primary/Secondary	4	No delay	Dror nurse gave ne pills and told me to come back	None/Self	No	<1 month
320	36	Divorced/Widowed	Unemployed	32.3036	Luminal A	Low/Intermediate	Negative	2A	3	No	Yes	No	Yes	84.3	1.68	29.8682	Yes	Yes	Yes	No	Yes	Yes	5	Yes	High school	yes	yes	yes	no	yes	no	yes	yes	yes	7	1	2	Primary/Secondary	3	Fear of diagnosis	No delays	Clinician	No	1-3 months
321	55	Divorced/Widowed	Unemployed	26.031	Luminal B	Low/Intermediate	Negative	2B	4	No	No	No	No	103.1	1.54	43.4728	Yes	No	No	No	Yes	No	2	Yes	Primary	yes	yes	yes	no	yes	yes	yes	yes	no	7	1	2	Primary/Secondary	3	Thought it was minor ailment	No delays	None/Self	No	1-3 months
322	83	Married/Co-habiting	Unemployed	24.3703	Triple negative	Low/Intermediate	Negative	2B	6	No	No	No	No	52	1.31	30.3013	Yes	Yes	Yes	No	No	No	3	Yes	Primary	yes	yes	yes	no	no	no	yes	yes	yes	6	1		Self+Primary	1	No delay	No delays	None/Self	No	<1 month
323	72	Divorced/Widowed	Retired	24.6352	Luminal A	Low/Intermediate	Positive	2B	3	No	No	No	Yes	41.8	1.45	19.8811	Yes	Yes	Yes	Yes	Yes	Yes	6	Yes	Post high school	yes	no	yes	yes	yes	yes	yes	yes	yes	8	1	2	Primary/Secondary	3	No delay	No delays	None/Self	No	<1 month
324	60	Married/Co-habiting	Retired	23.3455	Luminal B	High	Positive	4	3	No	No	No	No	83.4	1.65	30.6336	Yes	No	No	No	No	No	1	Yes	Primary	yes	yes	yes	yes	yes	yes	yes	yes	yes	9	2		Self+Primary	2	No delay	Dr or nurse did not think it was serious	None/Self	No	<1 month
325	86	Married/Co-habiting	Retired	8.89057	Luminal B	Low/Intermediate	Negative	2B	5	No	No	No	No	87.9	1.54	37.0636	Yes	Yes	Yes	No	Yes	Yes	5	Yes	High school	no	no	yes	yes	yes	no	yes	yes	yes	6	1		Self+Primary	1	Thought it was minor ailment	No delays	None/Self	Yes	1-3 months
326	41	Single	Employed	17.1569	Luminal B	High	Positive	3A	2	Yes	No	No	No	80.5	1.6	31.4453	No	No	No	No	Yes	No	1	Yes	High school	yes	yes	yes	no	yes	no	no	yes	yes	6	1		Self+Primary	1	Thought it was minor ailment	No delays	None/Self	No	1-3 months
327	41	Single	Unemployed	35.4031	Luminal B	High	Negative	2B	2	Yes	No	No	No	61.2	1.65	22.4793	No	No	No	No	No	Yes	1	Yes	High school	yes	yes	yes	no	yes	no	yes	no	yes	6	2		Self+Primary	1	Thought it was minor ailment	No delays	None/Self	No	>3 months
328	56	Single	Unemployed	8.84722	Luminal B	High	Positive	3B	2	No	No	Yes	Yes				No	No	Yes	No	Yes	No	2	Yes	High school	yes	yes	no	no	yes	no	yes	yes	no	5	1		Self+Primary	0	Thought it was minor ailment	No delays	None/Self	No	>3 months
329	77	Single	Retired	6.42293	HER2 enriched	Low/Intermediate	Negative	4	1	No	No	No	Yes				No	Yes	Yes	No	Yes	Yes	4	Yes	Primary	yes	no	yes	no	yes	no	yes	yes	yes	6			Self+Primary	0	No delay	No delays	None/Self	No	<1 month
330	35	Married/Co-habiting	Unemployed	11.9707	Luminal B	High	Negative	3A	1	No	No	Yes	No	86.3	1.65	31.6988	Yes	Yes	No	No	Yes	Yes	4	Yes	High school	yes	yes	yes	yes	yes	no	yes	yes	yes	8	4		Self+Primary	4	No delay	No delays	None/Self	No	<1 month
331	48	Single	Unemployed	9.72775	Luminal A		Positive	2A	2	Yes	No	No	No	49.3	1.34	27.456	No	Yes	Yes	No	Yes	No	3	Yes	High school	no	no	yes	yes	yes	no	yes	yes	yes	6	1		Self+Primary	1	No delay	No delays	None/Self	No	<1 month
332	48	Married/Co-habiting	Employed	239.009	HER2 enriched	Low/Intermediate	Positive	2A	2	No	No	No	Yes	93.4	1.45	44.4233	No	No	No	Yes	Yes	Yes	3	Yes	Post high school	yes	yes	yes	no	yes	no	yes	no	yes	6	1	3	Primary/Secondary	4	No delay	No delays	None/Self	No	<1 month
333	58	Divorced/Widowed	Unemployed	38.0349	Triple negative	High	Negative	3A	4	No	No	No	No	134	1.52	57.85	Yes	Yes	Yes	No	No	No	3	Yes	High school	yes	yes	yes	yes	yes	no	yes	yes	yes	8	2	2	Primary/Secondary	4	No delay	Dror nurse gave ne pills and told me to come back	None/Self	No	<1 month
334	44	Divorced/Widowed	Unemployed	50.2583	Triple negative	Low/Intermediate	Negative	2B	3	Yes	No	No	No	80.9	1.64	30.0788	Yes	Yes	Yes	No	Yes	Yes	5	Yes	High school	yes	yes	yes	no	yes	yes	yes	yes	yes	8	1	2	Primary/Secondary	3	Thought it was minor ailment	No delays	None/Self	No	1-3 months
335	41	Married/Co-habiting	Employed	7.65046	Luminal B	Low/Intermediate	Positive	2A	1	No	No	No	No	77.8	1.66	28.2334	No	No	No	No	Yes	No	1	Yes	High school	yes	yes	yes	yes	yes	no	yes	yes	yes	8	2		Self+Primary	2	No delay	Dr or nurse did not think it was serious	None/Self	No	<1 month
336	83	Divorced/Widowed	Retired	20.1848	Luminal B	Low/Intermediate	Negative	2A	7	Yes	No	No	No				Yes	Yes	Yes	No	Yes	No	4	No	Informal only	yes	yes	yes	yes	yes	no	yes	yes	yes	8	1		Self+Primary	1	Thought it was minor ailment	No delays	None/Self	No	1-3 months
337	43	Single	Unemployed	10.701	Luminal B	Low/Intermediate	Positive	2A	1	No	No	No	No	64.2	1.55	26.7222	No	Yes	Yes	No	Yes	Yes	4	Yes	High school	yes	no	yes	no	yes	no	no	yes	yes	5	1		Self+Primary	1	No delay	No delays	None/Self	No	<1 month
338	47	Married/Co-habiting	Unemployed	17.1569	Luminal B	Low/Intermediate	Negative	3B	8	No	No	No	Yes	84.6	1.55	35.2133	Yes	Yes	No	Yes	Yes	Yes	5	Yes	Primary	yes	yes	yes	no	no	no	yes	no	yes	5	3	1	Primary/Secondary	4	No delay	Dr or nurse did not think it was serious	None/Self	No	<1 month
339	59	Divorced/Widowed	Unemployed	23.8368	Triple negative	Low/Intermediate	Negative	3A	3	No	No	No	No	84.5	1.51	37.0598	Yes	Yes	Yes	No	No	No	3	Yes	High school	yes	no	yes	yes	yes	no	yes	yes	yes	7	2		Self+Primary	2	No delay	No delays	None/Self	No	<1 month
340	55	Divorced/Widowed	Unemployed	46.2522	Luminal B	High	Negative	2B	2	Yes	No	No	Yes	94.9	1.63	35.7183	Yes	Yes	Yes	No	Yes	Yes	5	Yes	High school	yes	yes	yes	no	no	no	yes	yes	yes	6	1	1	Primary/Secondary	2	No delay	No delays	None/Self	No	<1 month
341	58	Married/Co-habiting	Employed	24.6652	Luminal B	High	Negative	2A	2	Yes	No	No	No				Yes	Yes	Yes	Yes	Yes	Yes	6	Yes	High school										9	1		Self+Primary	1	No delay	No delays	None/Self	No	<1 month
342	60	Married/Co-habiting	Unemployed	37.2072	Luminal B	High	Negative	2B	1	No	No	No	Yes	79	1.45	37.5743	Yes	Yes	Yes	No	Yes	Yes	5	Yes	Primary	yes	yes	yes	no	yes	no	yes	yes	no	6	2	3	Primary/Secondary	5	No delay	Dr or nurse did not think it was serious	None/Self	No	<1 month
343	73	Divorced/Widowed	Unemployed	7.01227	Luminal B	Low/Intermediate	Negative	2B	3	Yes	No	No	Yes	63.7	1.45	30.2973	Yes	No	No	No	Yes	Yes	3	Yes	High school	yes	yes	no	no	yes	no	yes	yes	no	5	1	0	Self+Primary	1	No delay	No delays	None/Self	No	<1 month
344	50	Married/Co-habiting	Unemployed	31.5866	Luminal B		Negative	2B	4	No	No	No	No	94.3	1.58	37.7744	Yes	Yes	Yes	No	Yes	Yes	5	Yes	High school	yes	yes	yes	no	yes	no	yes	yes	yes	7	1	3	Primary/Secondary	4	No delay	Waiting list for appoitment	None/Self	No	<1 month
345	69	Divorced/Widowed	Retired	22.6683	Luminal B	Low/Intermediate	Negative	3A	4	No	Yes	No	No	48.9	1.48	22.3247	Yes	Yes	Yes	Yes	Yes	Yes	6	Yes	High school	no	no	yes	no	no	no	no	yes	yes	3	2	3	Primary/Secondary	5	No delay	No delays	None/Self	No	<1 month
346	45	Married/Co-habiting	Unemployed	21.8397	Luminal B	Low/Intermediate	Negative	4	4	No	No	Yes	Yes	115	1.62	43.8195	Yes	Yes	Yes	No	Yes	No	4	Yes	High school	no	no	no	yes	no	no	no	no	yes	2	1	5	Primary/Secondary	6	Thought it was minor ailment	No delays	None/Self	No	>3 months
347	45	Single	Employed	26.2819	Luminal A	Low/Intermediate	Negative	2B	3	No	No	No	No	71.6	1.54	30.1906	Yes	Yes	Yes	Yes	Yes	Yes	6	Yes	High school	yes	yes	yes	no	no	no	yes	yes	yes	6	1	2	Primary/Secondary	3	No delay	No delays	None/Self	No	<1 month
348	34	Single	Unemployed	22.0295	Triple negative	High	Positive	4		Yes	Yes	Yes	Yes	42.1	1.49	18.9631	Yes	No	No	No	No	No	1	Yes	High school	yes	no	yes	no	yes	yes	yes	yes	yes	7	2	3	Primary/Secondary	5	No delay	Dr or nurse did not think it was serious	None/Self	No	<1 month
349	87	Divorced/Widowed	Retired	24.6295	Luminal A	Low/Intermediate	Negative	4	1	No	No	No	No				Yes	No	No	No	Yes	Yes	3	No	Informal only	yes	yes	yes	yes	yes	no	yes	yes	no	7			Self+Primary	0	Thought it was minor ailment	No delays	None/Self	No	>3 months
350	43	Married/Co-habiting	Employed	26.7068	HER2 enriched	Low/Intermediate	Negative	2B	2	Yes	No	No	Yes	125	1.74	41.2868	Yes	Yes	Yes	Yes	Yes	Yes	6	Yes	High school	yes	yes	yes	yes	no	yes	yes	yes	yes	8	1	3	Primary/Secondary	4	No delay	No delays	None/Self	No	<1 month
351	45	Married/Co-habiting	Unemployed	30.5294	Luminal B	High	Negative	3A	2	No	No	No	No	90	1.57	36.51	Yes	No	No	No	Yes	No	2	Yes	High school	no	no	yes	yes	yes	no	yes	yes	no	5	1		Self+Primary	1	No delay	No delays	None/Self	No	<1 month
352	40	Married/Co-habiting	Unemployed	21.8561	Luminal B	Low/Intermediate	Positive	2B	2	No	No	No	No	107.9	1.59	42.6803	No	No	No	No	Yes	No	1	Yes	High school	yes	yes	yes	no	yes	no	yes	no	yes	6	1	2	Primary/Secondary	3	Thought it was minor ailment	No delays	None/Self	No	1-3 months
353	52	Married/Co-habiting	Unemployed	24.0796	Triple negative	High	Negative	3A	1	No	No	No	Yes	79	1.58	31.6456	Yes	Yes	Yes	Yes	Yes	No	5	Yes	High school	yes	no	yes	yes	yes	no	yes	yes	yes	7	2	3	Primary/Secondary	5	No delay	No delays	None/Self	No	<1 month
354	63	Divorced/Widowed	Unemployed	24.0796	Luminal B	Low/Intermediate	Negative	2B	2	Yes	Yes	No	Yes	73.5	1.52	31.8127	Yes	Yes	Yes	No	Yes	Yes	5	Yes	High school	yes	yes	yes	yes	yes	no	yes	yes	yes	8	1	2	Primary/Secondary	3	No delay	No delays	None/Self	No	<1 month
355	40	Married/Co-habiting	Employed	24.0796	Triple negative	Low/Intermediate	Negative	2B	2	No	No	No	No	100	1.67	35.8564	No	No	No	No	Yes	Yes	2	Yes	High school	yes	yes	yes	yes	yes	no	yes	yes	yes	8	2	1	Primary/Secondary	3	No delay	Dror nurse gave ne pills and told me to come back	None/Self	No	<1 month
356	65	Single	Retired	24.0796	Luminal A	Low/Intermediate	Negative	3A	4	No	No	No	Yes	92.1	1.54	38.8345	Yes	Yes	Yes	Yes	Yes	No	5	Yes	Primary	no	no	yes	yes	no	yes	yes	yes	yes	6	1	4	Primary/Secondary	5	No delay	No delays	None/Self	No	<1 month
357	92	Divorced/Widowed	Retired	21.7039	Luminal B	Low/Intermediate	Negative	2A	6	No	No	No	Yes	59.7	1.5	26.5333	Yes	No	No	Yes	Yes	No	3	No	High school	no	no	no	no	no	no	no	no	no	0	1	2	Primary/Secondary	3	No delay	No delays	None/Self	No	<1 month
358	72	Married/Co-habiting	Retired	29.3775	Luminal A	Low/Intermediate	Negative	2B	2	Yes	No	No	Yes	50.5	1.57	20.4876	Yes	Yes	Yes	Yes	Yes	Yes	6	Yes	High school	no	yes	yes	no	yes	yes	yes	yes	no	6	0	4	Primary/Secondary	4	No delay	Dror nurse gave ne pills and told me to come back	None/Self	No	<1 month
359	46	Divorced/Widowed	Employed	19.5039	Luminal B	Low/Intermediate	Negative	3A	4	Yes	Yes	No	No	80.6	1.74	26.6217	Yes	Yes	Yes	No	Yes	Yes	5	Yes	High school	yes	yes	yes	no	yes	yes	no	yes	yes	7	1	2	Primary/Secondary	3	Thought it was minor ailment	No delays	None/Self	No	>3 months
360	50	Single	Unemployed	22.5386	Triple negative	Low/Intermediate	Positive	3B	4	No	No	Yes	Yes	86	1.57	34.8898	Yes	Yes	No	No	No	No	2	Yes	High school	yes	no	yes	no	no	no	yes	no	no	3	1	2	Primary/Secondary	3	No delay	No delays	None/Self	No	<1 month
361	64	Married/Co-habiting	Unemployed	27.3396	Luminal A		Negative	4	2	No	No	No	Yes				Yes	Yes	Yes	Yes	Yes	Yes	6	No	Primary	no	no	yes	yes	yes	no	no	no	yes	4	1	2	Primary/Secondary	3	Thought it was minor ailment	No delays	None/Self	No	>3 months
362	89	Divorced/Widowed	Retired	21.8343	Luminal A	High	Negative	3B	10	No	No	No	No	70	1.68	24.8016	No	Yes	Yes	No	Yes	No	3	No	Informal only	no	no	no	yes	yes	no	no	no	yes	3	1	3	Primary/Secondary	4	Thought it was minor ailment	No delays	None/Self	No	1-3 months
363	45	Married/Co-habiting	Employed	33.1118	Luminal B	Low/Intermediate	Negative	3A	3	No	No	No	No	70	1.5	31.1111	Yes	No	No	No	Yes	Yes	3	Yes	High school	yes	yes	yes	no	yes	yes	no	yes	yes	7	1	3	Primary/Secondary	4	No delay	Dror nurse gave ne pills and told me to come back	None/Self	No	<1 month
364	34	Married/Co-habiting	Unemployed	35.8434	Luminal B	Low/Intermediate	Negative	2A	1	Yes	No	No	No	58.2	1.63	21.9052	No	Yes	Yes	No	Yes	Yes	4	Yes	High school	yes	no	yes	yes	yes	yes	yes	yes	yes	8	1	3	Primary/Secondary	4	Thought it was minor ailment	Dr or nurse did not think it was serious	None/Self	No	>3 months
365	53	Married/Co-habiting	Unemployed	10.1791	Luminal B	High	Negative	3B	2	No	No	Yes	Yes	86.4	1.62	32.9218	Yes	Yes	Yes	No	No	No	3	No	Primary	yes	yes	yes	yes	no	no	yes	no	yes	6	3	3	Primary/Secondary	6	No delay	No delays	None/Self	No	<1 month
366	53	Divorced/Widowed	Unemployed	26.3396	Luminal A	Low/Intermediate	Positive	2A	5	Yes	Yes	No	No	80	1.57	32.4557	Yes	Yes	Yes	No	Yes	Yes	5	Yes	High school	yes	yes	yes	no	yes	yes	yes	yes	yes	8	1	2	Primary/Secondary	3	Thought it was minor ailment	No delays	None/Self	No	>3 months
367	59	Divorced/Widowed	Retired	34.7977	Luminal B	High	Negative	4	4	No	No	No	Yes	87.5	1.57	35.4984	Yes	Yes	Yes	No	No	No	3	Yes	High school	yes	no	yes	yes	yes	no	yes	yes	yes	7			Self+Primary	0	Worried no money for treatment	No delays	None/Self	No	>3 months
368	71	Married/Co-habiting	Retired	36.3925	Luminal B	High	Unknown	2A	3	No	No	Yes	Yes	73.6	1.45	35.0059	Yes	Yes	No	Yes	Yes	Yes	5	Yes	High school	yes	yes	yes	no	yes	yes	no	yes	yes	7	1	6	Primary/Secondary	7	Fear of diagnosis	Dr or nurse did not think it was serious	None/Self	No	>3 months
369	62	Divorced/Widowed	Unemployed	5.2211	Luminal B	Low/Intermediate	Positive	2B	4	Yes	No	No	Yes	96.3	1.54	40.6055	Yes	Yes	Yes	No	Yes	No	4	Yes	High school	yes	yes	no	no	yes	no	yes	yes	yes	6	1		Self+Primary	1	No delay	No delays	None/Self	No	<1 month
370	70	Single	Unemployed	46.6224	Luminal B	Low/Intermediate	Negative	3B	4	No	No	Yes	Yes	63	1.592	24.857	Yes	No	No	No	Yes	No	2	Yes	High school	yes	yes	yes	no	yes	no	yes	no	yes	6		2	Primary/Secondary	2	No delay	No delays	None/Self	No	<1 month
371	55	Single	Employed	35.453	Luminal A	Low/Intermediate	Positive	2B	3	No	No	No	No	45.2	1.57	18.3375	Yes	Yes	Yes	Yes	No	No	4	Yes	High school	no	yes	yes	yes	yes	yes	yes	yes	yes	8	1	2	Primary/Secondary	3	No delay	No delays	None/Self	No	<1 month
372	54	Married/Co-habiting	Unemployed	35.8434	HER2 enriched		Positive	0	3	No	No	No	Yes	89	1.58	35.6513	Yes	Yes	Yes	No	No	No	3	Yes	High school	yes	yes	yes	no	yes	no	yes	no	no	5	1	0	Self+Primary	1	No delay	Dr or nurse did not think it was serious	None/Self	No	<1 month
373	83	Divorced/Widowed	Unemployed	36.0195	Luminal B	Low/Intermediate	Negative	3A	3	No	No	Yes	No	89	1.3	52.6627	Yes	Yes	No	Yes	No	No	3	No	Primary	no	no	no	no	yes	yes	yes	yes	yes	5	2	3	Primary/Secondary	5	Thought it was minor ailment	Dror nurse gave ne pills and told me to come back	None/Self	No	1-3 months
374	55	Married/Co-habiting	Unemployed	30.9496	Luminal B	Low/Intermediate	Unknown	3A	6	No	No	No	No	56.5	1.55	23.5172	Yes	Yes	Yes	No	No	Yes	4	Yes	High school	yes	no	yes	yes	yes	no	yes	no	yes	6	1	2	Primary/Secondary	3	No delay	No delays	None/Self	No	<1 month
375	51	Married/Co-habiting	Unemployed	30.9496	Luminal B	Low/Intermediate	Negative	4	2	No	No	No	Yes	65	1.53	27.7671	Yes	Yes	Yes	Yes	Yes	Yes	6	Yes	High school	yes	yes	yes	no	no	no	yes	yes	yes	6	1	2	Primary/Secondary	3	No delay	No delays	None/Self	No	<1 month
376	63	Divorced/Widowed	Unemployed	50.6645	Luminal A		Negative	2A	3	No	No	Yes	No	87	1.629	32.79	Yes	Yes	Yes	Yes	Yes	Yes	6	Yes	Post high school	no	yes	yes	yes	yes	yes	yes	yes	no	7	0	2	Primary/Secondary	2	Thought it was minor ailment	No delays	None/Self	No	1-3 months
377	46	Divorced/Widowed	Employed	36.4649	Luminal B	Low/Intermediate	Positive	3A	2	No	No	No	No	62	1.62	23.6244	Yes	Yes	Yes	No	Yes	No	4	Yes	High school	yes	yes	yes	yes	yes	yes	yes	yes	yes	9	4	0	Self+Primary	4	Fear of diagnosis	No delays	None/Self	No	>3 months
378	63	Divorced/Widowed	Retired	36.3925	Luminal B	Low/Intermediate	Negative	2A	4	No	No	No	Yes				Yes	No	Yes	No	Yes	Yes	4	Yes	Primary	yes	yes	yes	yes	yes	no	yes	yes	yes	8	1		Self+Primary	1	Thought it was minor ailment	No delays	None/Self	No	>3 months
379	56	Married/Co-habiting	Employed	31.0241	Luminal B	Low/Intermediate	Negative	2A	6	Yes	No	No	Yes	73	1.5	32.4444	Yes	Yes	Yes	No	Yes	No	4	Yes	Primary	no	yes	yes	yes	yes	yes	yes	yes	yes	8	1	2	Primary/Secondary	3	Thought it was minor ailment	No delays	None/Self	No	>3 months
380	42	Single	Employed	36.3925	Luminal B	Low/Intermediate	Negative	2B	1	No	No	No	No	103	1.61	39.7361	Yes	Yes	Yes	No	No	No	3	Yes	High school	no	no	no	no	yes	no	no	no	yes	2	2	3	Primary/Secondary	5	Thought it was minor ailment	Dr or nurse did not think it was serious	None/Self	No	>3 months
381	85	Divorced/Widowed	Retired	47.992	Luminal A	High	Negative	3A	5	No	No	No	Yes	68	1.52	29.4321	Yes	No	No	No	No	Yes	2	Yes	Primary	yes	no	yes	no	no	yes	no	yes	yes	5	2	2	Primary/Secondary	4	Thought it was minor ailment	No delays	None/Self	No	>3 months
382	60	Married/Co-habiting	Retired	45.934	Luminal A	Low/Intermediate	Negative	2A	0	No	No	No	Yes	93.8	1.56	38.5437	Yes	Yes	Yes	No	Yes	Yes	5	Yes	Primary	yes	yes	yes	no	yes	yes	yes	yes	no	7	1	1	Primary/Secondary	2	No delay	No delays	None/Self	No	<1 month
383	62	Single	Unemployed	54.6496	Luminal B	High	Negative	2B	2	No	No	No	Yes	109.3	1.56	44.9129	Yes	Yes	Yes	No	Yes	Yes	5	Yes	High school	yes	no	yes	yes	yes	no	yes	no	yes	6	0	1	Primary/Secondary	1	Thought it was minor ailment	No delays	None/Self	No	1-3 months
384	56	Married/Co-habiting	Unemployed	57.4816	Luminal B	High	Negative	4	3	No	Yes	No	Yes	70	1.8	21.6049	Yes	No	Yes	No	Yes	No	3	Yes	Primary	no	yes	yes	yes	no	no	no	yes	yes	5	0	1	Primary/Secondary	1	No delay	No delays	None/Self	No	<1 month
385	52	Married/Co-habiting	Employed	10.3417	Luminal B	Low/Intermediate	Negative	4	5	No	No	No	No	42	1.59	16.6133	No	No	No	No	No	No	0	Yes	High school	yes	yes	no	yes	yes	no	no	yes	no	5	1	0	Self+Primary	1	Fear of diagnosis	No delays	None/Self	Yes	>3 months
386	73	Divorced/Widowed	Retired	7.83906	Luminal B	Low/Intermediate	Negative	2A	4	No	No	No	Yes	69	1.54	29.0943	Yes	Yes	Yes	No	Yes	Yes	5	Yes	High school	yes	yes	yes	no	yes	yes	yes	yes	yes	8	0	0	Self+Primary	0	No delay	No delays	None/Self	No	<1 month
387	83	Divorced/Widowed	Retired	9.15822	Luminal A	Low/Intermediate	Negative	2B	2	No	No	No	No	98	1.59	38.7643	Yes	Yes	Yes	No	Yes	Yes	5	Yes	High school	yes	no	yes	no	yes	yes	no	no	yes	5	1		Self+Primary	2	Thought it was minor ailment	No delays	None/Self	No	1-3 months
388	80	Divorced/Widowed	Retired	2.87602	Luminal B	Low/Intermediate	Negative	4	7	No	No	Yes	Yes	108	1.57	43.8152	Yes	No	No	No	No	No	1	No	Informal only	no	yes	no	no	no	yes	no	no	no	2	1	0	Self+Primary	1	Thought it was minor ailment	No delays	None/Self	No	1-3 months
389	47	Single	Employed	4.77323	Triple negative	High	Positive	2A	2	Yes	No	No	No	51.8	1.53	22.1282	Yes	Yes	Yes	Yes	Yes	Yes	6	Yes	High school	yes	yes	yes	yes	no	yes	yes	yes	yes	8	0	0	Self+Primary	0	No delay	No delays	None/Self	Yes	<1 month
390	42	Married/Co-habiting	Unemployed	12.5003	Luminal A		Negative	3B	2	Yes	No	No	No	80	1.57	32.4557	Yes	Yes	Yes	Yes	Yes	Yes	6	Yes	High school	yes	yes	yes	yes	yes	no	yes	yes	yes	8	1		Self+Primary	1	No delay	No delays	None/Self	No	<1 month
391	51	Divorced/Widowed	Unemployed	12.9588	Luminal B		Positive	1B	2	Yes	No	No	No	52	1.61	20.061	No	No	No	No	No	No	0	Yes	High school	no	yes	yes	yes	yes	yes	yes	yes	yes	8	1	0	Self+Primary	1	Thought it was minor ailment	No delays	None/Self	No	>3 months
392	48	Married/Co-habiting	Employed	10.0852	Luminal B	Low/Intermediate	Negative	2B	2	No	No	No	No	70.4	1.65	25.8586	Yes	Yes	Yes	Yes	Yes	Yes	6	Yes	Post high school	yes	yes	yes	yes	yes	no	yes	yes	yes	8	1	0	Self+Primary	1	Thought it was minor ailment	No delays	None/Self	No	1-3 months
393	55	Single	Retired	7.34618	Luminal B	Low/Intermediate	Unknown	3A	3	No	No	No	No	87	1.64	32.3468	No	Yes	No	No	Yes	No	2	Yes	High school	no	yes	no	yes	no	no	no	no	yes	3	1	0	Self+Primary	1	No delay	No delays	None/Self	No	<1 month
394	69	Married/Co-habiting	Retired	1.89014	Triple negative	High	Negative	2B	3	No	No	No	No	50.7	1.45	24.1141	Yes	No	No	No	Yes	No	2	Yes	High school	yes	yes	yes	yes	yes	yes	yes	yes	yes	9	1		Self+Primary	1	No delay	No delays	None/Self	No	<1 month
395	39	Single	Employed	3.19737	Luminal B	High	Positive	3A		No	No	No	No	51.1	1.46	23.9726	No	Yes	No	No	Yes	No	2	Yes	High school	no	yes	yes	no	no	no	yes	yes	no	4	1	0	Self+Primary	1	Thought it was minor ailment	No delays	None/Self	No	>3 months
396	33	Married/Co-habiting	Employed	1.14745	Luminal B		Unknown	2B	1	Yes	No	No	No	59.6	1.5	26.4889	No	Yes	No	Yes	Yes	Yes	4	Yes	High school	yes	yes	no	yes	yes	no	yes	no	no	5	1	0	Self+Primary	1	Fear of diagnosis	No delays	None/Self	No	>3 months
397	59	Married/Co-habiting	Unemployed	17.26	Luminal B	High	Negative	2B	1	Yes	No	No	Yes	146.4	1.57	59.3939	Yes	Yes	Yes	No	Yes	Yes	5	Yes	Primary	yes	yes	no	no	no	yes	yes	yes	no	5	1	0	Self+Primary	1	Thought it was minor ailment	No delays	None/Self	No	1-3 months
398	68	Divorced/Widowed	Retired	2.50423	HER2 enriched	High	Negative	3B	1	No	No	No	Yes	68	1.59	26.8977	Yes	Yes	Yes	No	Yes	Yes	5	Yes	High school	yes	no	yes	no	yes	no	yes	yes	yes	6	1	0	Self+Primary	1	Thought it was minor ailment	No delays	None/Self	No	>3 months
399	63	Divorced/Widowed	Employed	6.32238	Luminal B	Low/Intermediate	Negative	1A	3	No	No	No	Yes	88	1.48	40.1753	Yes	Yes	Yes	Yes	Yes	Yes	6	Yes	High school	no	yes	yes	no	yes	yes	no	yes	yes	6	0	0	Self+Primary	0	Thought it was minor ailment	No delays	None/Self	No	1-3 months
400	41	Single	Employed	1.41098	Triple negative	High	Negative	1A	1	No	No	No	No	65	1.55	27.0552	No	Yes	No	Yes	Yes	No	3	Yes	High school	yes	no	yes	yes	no	no	yes	yes	yes	6	1	0	Self+Primary	1	No delay	No delays	None/Self	Yes	<1 month
401	58	Single	Unemployed	11.2063	Luminal B	Low/Intermediate	Negative	2B	1	No	No						Yes	Yes	No	No	Yes	Yes	4	Yes	Primary	yes	yes	no	no	yes	no	yes	no	yes	5	1	0	Self+Primary	1	No delay	No delays	None/Self	No	<1 month
402	60	Divorced/Widowed	Employed	11.2479	Luminal B	Low/Intermediate	Negative	2B	1	No	No	No	No	47	1.54	19.8178	Yes	Yes	Yes	Yes	No	No	4	Yes	High school	yes	yes	yes	no	yes	no	no	yes	yes	6	1	0	Self+Primary	1	No delay	No delays	None/Self	No	<1 month
403	57	Single	Unemployed	24.1141	Luminal B	High	Negative	3A	3	Yes	No	No	No	61	1.6	23.8281	Yes	Yes	Yes	Yes	No	No	4	Yes	Primary	yes	yes	yes	yes	yes	no	yes	yes	yes	8	1	0	Self+Primary	1	No delay	No delays	None/Self	Yes	<1 month
404	26	Married/Co-habiting	Unemployed	12.8211	Luminal B	Low/Intermediate	Unknown	3B	1	No	No	No	No	50	1.55	20.8117	No	Yes	Yes	Yes	No	No	3	Yes	High school	yes	yes	yes	no	yes	no	yes	yes	no	6	3	1	Primary/Secondary	4	No delay	No delays	None/Self	No	<1 month
405	38	Divorced/Widowed	Unemployed	24.0796	Triple negative	High	Positive	1	1	Yes	No	No	Yes	81	1.58	32.4467	No	Yes	Yes	No	Yes	Yes	4	Yes	Primary	yes	yes	yes	yes	yes	no	yes	yes	yes	8	3	0	Self+Primary	3	Fear of diagnosis	Dror nurse gave ne pills and told me to come back	None/Self	No	1-3 months
406	48	Single	Unemployed	17.4524	Luminal B	High	Negative	3B		No	No	No	Yes	103	1.68	36.4938	No	Yes	Yes	Yes	Yes	Yes	5	Yes	Post high school	no	no	yes	yes	yes	yes	yes	yes	yes	7	1	0	Self+Primary	1	No delay	No delays	None/Self	No	>3 months
407	81		Retired	146.178	Luminal B	Low/Intermediate	Negative	2B	10	No	No	No	Yes	64.6	1.45	30.7253	Yes	Yes	Yes	Yes	Yes	Yes	6	Yes	High school	yes	yes	yes	no	no	yes	yes	yes	no	6	2	0	Self+Primary	2	Fear of diagnosis	Dr or nurse did not think it was serious	None/Self	No	<1 month
408	46	Married/Co-habiting	Employed	6.67028	Luminal B	High	Negative	2B	1	No	No	No	No	73	1.57	29.6158	Yes	Yes	Yes	Yes	Yes	No	5	Yes	High school	yes	yes	yes	yes	yes	no	no	yes	yes	7	1	5	Primary/Secondary	6	No delay	No delays	None/Self	No	<1 month
409	57	Divorced/Widowed	Unemployed	21.6382	Luminal B	High	Positive	3B	3	No	No	No	No	90	1.59	35.5999	Yes	No	No	No	No	No	1	No	Informal only	yes	yes	no	no	no	no	no	yes	no	3	1	0	Self+Primary	1	Thought it was minor ailment	No delays	None/Self	Yes	1-3 months
410	54	Married/Co-habiting	Unemployed	5.26686	Luminal B	High	Negative	3B	5	No	No	No	No	100	1.68	35.4308	No	Yes	No	Yes	No	No	2	Yes	Primary	yes	yes	no	yes	no	no	yes	no	no	4	3	0	Self+Primary	3	No delay	No delays	None/Self	No	<1 month
411	81	Divorced/Widowed	Retired	9.03324	Triple negative	High	Negative	2B	9	Yes	No	No	Yes	45	1.42	22.317	Yes	Yes	No	No	Yes	No	3	Yes	High school	yes	no	yes	yes	no	no	no	yes	yes	5	1	0	Self+Primary	1	No delay	No delays	None/Self	No	<1 month
412	69	Divorced/Widowed	Retired	6.2372	Luminal B	Low/Intermediate	Negative	2B	2	No	No	Yes	Yes	103	1.66	37.3784	No	Yes	No	Yes	Yes	Yes	4	Yes	High school	no	yes	yes	yes	no	no	yes	yes	yes	6	1	0	Self+Primary	1	Worried no money for treatment	No delays	None/Self	No	>3 months
413	50	Married/Co-habiting	Unemployed	1.67133	Luminal B	High	Negative	2A		No	No	No	No	65	1.65	23.8751	No	Yes	Yes	Yes	Yes	Yes	5	Yes	High school	no	no	no	yes	no	yes	no	yes	yes	4	1	0	Self+Primary	1	No delay	No delays	None/Self	No	<1 month
414	62	Divorced/Widowed	Retired	8.53585	Luminal B	Low/Intermediate	Negative	3A	3	No	No	Yes	Yes	75.5	1.57	30.63	No	Yes	No	Yes	Yes	Yes	4	No	Primary	yes	yes	yes	no	yes	no	yes	yes	yes	7	1	0	Self+Primary	1	No delay	No delays	None/Self	No	<1 month
415	47	Single	Unemployed	11.2479	Luminal B	High	Negative	3B	3	No	No	No	No	80	1.5	35.5556	No	Yes	Yes	Yes	No	No	3	Yes	High school	no	no	no	yes	yes	no	no	yes	yes	4	1	0	Self+Primary	1	No delay	No delays	None/Self	No	<1 month
416	68	Divorced/Widowed	Retired	4.45273	Luminal B	High	Negative	3B	3	No	No	Yes	Yes	75.4	1.48	34.4229	Yes	Yes	Yes	Yes	Yes	Yes	6	Yes	High school	yes	no	no	no	no	yes	yes	yes	yes	5	1	0	Self+Primary	1	No delay	No delays	None/Self	No	<1 month
417	56	Married/Co-habiting	Employed	26.9879	Luminal B	Low/Intermediate	Negative	3A	5	No	No	No	No	83.2	1.56	34.188	Yes	Yes	Yes	Yes	Yes	Yes	6	Yes	High school	no	yes	no	no	no	yes	no	yes	no	3	1	2	Primary/Secondary	3	No delay	No delays	None/Self	No	<1 month
418	60	Married/Co-habiting	Unemployed	23.3021	Triple negative	Low/Intermediate	Positive	3C	3	No	No	No	No	72.3	1.55	30.0937	Yes	No	No	No	No	No	1	No	Informal only	yes	yes	no	no	no	yes	no	yes	no	4	1	2	Primary/Secondary	3	No delay	No delays	None/Self	No	<1 month
419	40	Single	Employed	30.3071	Luminal B	Low/Intermediate	Negative	1A	2	No	No	No	No	50	1.65	18.3655	No	No	No	Yes	Yes	Yes	3	Yes	Post high school	yes	yes	yes	no	yes	yes	yes	yes	no	7	0	1	Primary/Secondary	1	Thought it was minor ailment	No delays	None/Self	No	>3 months
420	56	Single	Employed	24.3107	Luminal B	High	Positive	3A	1	No	No	No	Yes	128.5	1.6	50.1953	No	Yes	Yes	No	Yes	Yes	4	No	Informal only	yes	yes	no	no	yes	no	yes	yes	no	5	1	3	Primary/Secondary	4	Thought it was minor ailment	No delays	None/Self	No	1-3 months
421	51	Single	Employed	49.8161	Triple negative	High	Negative	3A	3	No	No	No	No	55.1	1.61	21.2569	Yes	No	No	No	No	Yes	2	Yes	Primary	yes	yes	yes	yes	yes	yes	yes	no	no	7		1	Primary/Secondary	1	Fear of diagnosis	No delays	None/Self	No	>3 months
422	39	Single	Unemployed	8.64223	Luminal B	High	Positive	2B		No	No	No	No	69.1	1.59	27.3328	No	Yes	No	No	Yes	Yes	3	Yes	Post high school	yes	yes	yes	no	no	no	yes	yes	yes	6	1	0	Self+Primary	1	No delay	No delays	None/Self	No	<1 month
423	77	Divorced/Widowed	Retired	11.2063	Luminal A	Low/Intermediate	Negative	2A	2	No	Yes	No	Yes	69.5	1.55	28.9282	Yes	Yes	Yes	No	Yes	Yes	5	Yes	High school	yes	yes	no	no	yes	no	yes	yes	yes	6	1	0	Self+Primary	1	No delay	No delays	None/Self	No	<1 month
424	53	Single	Unemployed	24.1141	Luminal B	Low/Intermediate	Positive	4	5	No	No	No	No	82	1.71	28.0428	Yes	Yes	Yes	No	Yes	Yes	5	Yes	High school	yes	yes	yes	no	yes	no	yes	no	yes	6	1	0	Self+Primary	1	No delay	No delays	None/Self	No	<1 month
425	34	Single	Unemployed	5.40879	Luminal B	High	Negative	3A	3	No	No	No	No	109	1.7	37.7163	No	Yes	No	No	Yes	No	2	Yes	High school	yes	no	no	yes	yes	no	no	yes	yes	5	1	0	Self+Primary	1	No delay	No delays	None/Self	No	<1 month
426	75	Married/Co-habiting	Retired	47.6998	Luminal B	Low/Intermediate	Negative	2A	4	No	No	Yes	Yes	80	1.58	32.0461	Yes	Yes	Yes	Yes	Yes	Yes	6	Yes	High school	yes	yes	yes	yes	no	no	no	no	yes	5	1	2	Primary/Secondary	3	No delay	No delays	None/Self	No	<1 month
427	60	Divorced/Widowed	Unemployed	6.70043	Luminal A	Low/Intermediate	Positive	2B	2	Yes	No	No	Yes	65	1.54	27.4077	No	No	No	Yes	Yes	Yes	3	Yes	High school	yes	yes	no	yes	no	no	yes	yes	no	5	1	0	Self+Primary	1	No delay	No delays	None/Self	No	<1 month
428	68	Single	Retired	24.0796	Triple negative	Low/Intermediate	Negative	3B	3	No	Yes	No	No	39	1.55	16.2331	No	Yes	No	Yes	Yes	Yes	4	Yes	High school	yes	no	no	no	yes	no	yes	yes	no	4	1	2	Primary/Secondary	3	Thought it was minor ailment	No delays	None/Self	No	1-3 months
429	57	Married/Co-habiting	Unemployed	29.923	HER2 enriched	Low/Intermediate	Negative	2B	3	No	No	No	Yes	94	1.54	39.6357	Yes	Yes	Yes	No	Yes	No	4	Yes	Primary	no	no	yes	no	no	no	yes	yes	yes	4	1	3	Primary/Secondary	4	Fear of diagnosis	No delays	None/Self	No	1-3 months
430	53	Married/Co-habiting	Unemployed	8.73189	Luminal A	Low/Intermediate	Negative	2B	3	No	No	No	No	67	1.57	27.1816	Yes	No	No	No	No	No	1	Yes	Primary	no	yes	yes	yes	no	no	yes	no	yes	5	1	0	Self+Primary	1	No delay	No delays	None/Self	No	<1 month
431	65	Divorced/Widowed	Retired	20.7714	Luminal B	Low/Intermediate	Unknown	2A	2	No	No	No	Yes	87	1.48	39.7188	Yes	Yes	No	Yes	No	Yes	4	Yes	Informal only	no	no	no	yes	no	yes	yes	yes	no	4	1	3	Primary/Secondary	4	No delay	No delays	None/Self	No	<1 month
432	68	Divorced/Widowed	Retired	21.6382	HER2 enriched		Negative	3B	8	Yes	No	Yes	Yes	102	1.66	37.0155	Yes	No	No	No	Yes	Yes	3	No	Informal only	no	no	no	yes	no	no	no	no	yes	2	2	4	Primary/Secondary	6	Thought it was minor ailment	Dror nurse gave ne pills and told me to come back	None/Self	No	>3 months
433	77	Divorced/Widowed	Retired	9.13519	Luminal B	Low/Intermediate	Negative	2A	5	No	No	No	Yes	58	1.56	23.833	Yes	Yes	No	Yes	Yes	Yes	5	Yes	Primary	yes	no	yes	no	no	no	no	yes	no	3	1	0	Self+Primary	1	No delay	No delays	None/Self	No	<1 month
434	78	Single	Retired	5.81224	Luminal B	Low/Intermediate	Negative	2B	2	No	No	No	Yes	57.5	1.56	23.6275	Yes	Yes	Yes	Yes	Yes	No	5	Yes	High school	no	no	yes	yes	no	no	no	yes	yes	4	1	0	Self+Primary	1	Thought it was minor ailment	No delays	None/Self	Yes	>3 months
435	29	Married/Co-habiting	Unemployed	23.4097	Luminal B	Low/Intermediate	Negative	3A	2	No	No	No	No	51.9	1.5	23.0667	Yes	No	No	No	No	Yes	2	Yes	High school	yes	yes	no	yes	no	no	yes	yes	yes	6	2		Self+Primary	3	No delay	Dror nurse gave ne pills and told me to come back	None/Self	No	<1 month
436	66	Married/Co-habiting	Unemployed	19.4866	Luminal B	High	Negative	3A	4	No	No	No	No	72.2	1.58	28.9216	Yes	Yes	Yes	No	Yes	No	4	Yes	High school	yes	yes	yes	yes	yes	no	yes	yes	yes	8			Self+Primary	1	Thought it was minor ailment	No delays	None/Self	No	1-3 months
437	36	Married/Co-habiting	Unemployed	3.85867	HER2 enriched	Low/Intermediate	Negative	2A	3	No	No	No	No	86	1.67	30.8365	No	Yes	Yes	No	Yes	Yes	4	Yes	Post high school	yes	yes	yes	no	yes	no	yes	yes	yes	7	1	2	Primary/Secondary	3	No delay	No delays	None/Self	No	<1 month
438	38	Single	Employed	60.7955	Luminal B	Low/Intermediate	Positive	3A	4	No	No	No	No	87	1.55	36.2123	Yes	Yes	No	Yes	Yes	No	4	No	Primary	yes	no	no	yes	no	no	yes	yes	no	4	2	0	Self+Primary	2	No delay	No delays	None/Self	No	<1 month
439	43	Married/Co-habiting	Employed	2.51933	Luminal B	Low/Intermediate	Positive	1A	2	No	No	No	No	84	1.61	32.4062	Yes	Yes	No	Yes	Yes	Yes	5	Yes	High school	no	yes	yes	yes	yes	no	yes	yes	yes	7	1	0	Self+Primary	1	No delay	No delays	None/Self	No	<1 month
440	36	Single	Unemployed	12.4135	Luminal B	High	Negative	3B		No	No	No	No	82.1	1.61	31.6732	No	Yes	No	No	Yes	Yes	3	Yes	High school	yes	yes	yes	no	yes	no	no	yes	yes	6	1	0	Self+Primary	1	Thought it was minor ailment	No delays	None/Self	No	>3 months
441	63	Single	Unemployed	10.0852	Luminal A	Low/Intermediate	Positive	3B	3	No	No	No	Yes	78	1.56	32.0513	Yes	Yes	Yes	Yes	No	No	4	Yes	High school	yes	no	yes	no	no	no	yes	yes	yes	5	2	0	Self+Primary	2	No delay	No delays	None/Self	No	<1 month
442	34	Single	Unemployed	53.4404	Luminal B	Low/Intermediate	Negative	4	3	No	No	No	No	60	1.48	27.3923	Yes	No	No	No	No	No	1	Yes	Primary	no	no	no	yes	yes	no	no	no	no	2	2	1	Primary/Secondary	3	No delay	No delays	None/Self	No	<1 month
443	55	Divorced/Widowed	Unemployed	17.8686	Luminal B	High	Positive	3A	5	No	No	No	No	47.8	1.5	21.2444	No	No	No	No	No	No	0	Yes	High school	yes	yes	no	yes	yes	no	yes	yes	yes	7	3	0	Self+Primary	3	Thought it was minor ailment	Dr or nurse did not think it was serious	None/Self	No	>3 months
444	47	Divorced/Widowed	Unemployed	2.80218	Triple negative	Low/Intermediate	Positive	3A	6	No	No	No	No	58.7	1.64	21.8248	Yes	No	No	No	No	No	1	Yes	High school	yes	yes	yes	no	yes	no	yes	yes	yes	7	2	3	Primary/Secondary	5	Fear of diagnosis	No delays	None/Self	No	1-3 months
445	74	Divorced/Widowed	Retired	1.95759	Luminal B	Low/Intermediate	Negative	3B	4	No	No	No	Yes	82.7	1.5	36.7556	No	No	No	No	Yes	No	1	Yes	High school	yes	yes	yes	no	yes	yes	yes	yes	yes	8	1	0	Self+Primary	1	No delay	No delays	None/Self	No	<1 month
446	57	Married/Co-habiting	Retired	27.1634	Triple negative	High	Negative	3A	2	No	No	No	No	55	1.5	24.4444	Yes	Yes	Yes	No	Yes	Yes	5	Yes	Post high school	yes	no	yes	no	yes	yes	no	yes	yes	6	1	2	Primary/Secondary	3	No delay	No delays	None/Self	No	<1 month
447	50	Single	Unemployed	1.41619	Luminal B	High	Negative	2A	2	No	No	No	No	59.4	1.76	19.1761	Yes	Yes	No	No	Yes	Yes	4	Yes	High school	no	yes	yes	yes	yes	no	yes	yes	yes	7	1	0	Self+Primary	1	No delay	No delays	None/Self	Yes	<1 month
448	48	Divorced/Widowed	Employed	23.3021	Luminal B	Low/Intermediate	Negative	3B	1	No	No	No	No	65.2	1.59	25.7901	No	Yes	Yes	Yes	Yes	No	4	Yes	Primary	yes	yes	yes	no	no	no	yes	no	yes	5	0	4	Primary/Secondary	4	Thought it was minor ailment	No delays	None/Self	No	>3 months
449	51	Single	Unemployed	6.70043	Luminal B	High	Negative	3B	3	No	No	No	No	90.6	1.56	37.2288	Yes	Yes	No	Yes	Yes	No	4	Yes	Primary	no	yes	no	no	no	no	no	yes	no	2	1	0	Self+Primary	1	Fear of diagnosis	No delays	None/Self	No	>3 months
450	67	Divorced/Widowed	Retired	6.70043	Luminal B	Low/Intermediate	Unknown	3B	4	Yes	No	No	Yes	76.6	1.52	33.1544	No	Yes	No	Yes	Yes	No	3	Yes	High school	yes	yes	yes	yes	yes	yes	no	yes	yes	8	1	1	Primary/Secondary	2	Fear of diagnosis	No delays	None/Self	No	>3 months
451	57	Single	Employed	2.76739	Luminal B	High	Positive	3C	1	No	No	No	No	50	1.55	20.8117	No	Yes	No	No	No	No	1	Yes	High school	no	no	yes	yes	no	no	no	no	no	2	1	0	Self+Primary	1	Thought it was minor ailment	No delays	None/Self	No	>3 months
452	37	Single	Employed	10.9059	Luminal A	Low/Intermediate	Negative	3A	1	No	No	No	No	81.9	1.58	32.8072	No	Yes	Yes	No	Yes	Yes	4	Yes	High school	yes	yes	yes	yes	yes	no	no	yes	yes	7	1	0	Self+Primary	1	Thought it was minor ailment	No delays	None/Self	No	1-3 months
453	53	Married/Co-habiting	Unemployed	5.4518	Luminal B	Low/Intermediate	Negative	3B	1	Yes	No	No	No	79.2	1.58	31.7257	No	No	No	No	No	No	0	Yes	Primary	yes	yes	no	no	yes	yes	no	yes	no	5	1	0	Self+Primary	1	Fear of diagnosis	No delays	None/Self	No	>3 months
454	71	Married/Co-habiting	Unemployed	5.84103	Luminal A	Low/Intermediate	Negative	1A	2	No	No	No	Yes	80.3	1.54	33.859	No	No	No	No	No	No	0	Yes	High school	no	no	no	no	no	no	no	yes	no	1	1	0	Self+Primary	1	Thought it was minor ailment	No delays	None/Self	No	1-3 months
455	56	Divorced/Widowed	Employed	4.22405	Luminal B	Low/Intermediate	Negative	1A	3	Yes	No	No	No	67.4	1.53	28.7923	Yes	Yes	No	No	Yes	Yes	4	Yes	High school	yes	yes	yes	yes	yes	yes	yes	yes	yes	9	1	0	Self+Primary	1	No delay	No delays	None/Self	No	<1 month
456	51	Married/Co-habiting	Employed	10.4394	Luminal B	Low/Intermediate	Positive	3B	2	No	No	No	No	62.4	1.46	29.2738	Yes	No	No	No	No	No	1	Yes	High school	yes	no	yes	yes	yes	no	no	yes	yes	6	1	0	Self+Primary	1	Thought it was minor ailment	No delays	None/Self	No	>3 months
457	68	Divorced/Widowed	Unemployed	5.40691	Luminal B	High	Negative	2A	4	No	No	No	Yes	85.5	1.52	37.0066	Yes	Yes	No	Yes	Yes	Yes	5	Yes	High school	no	yes	yes	yes	yes	yes	no	yes	no	6	2	0	Self+Primary	2	Thought it was minor ailment	No delays	None/Self	No	1-3 months
458	81	Married/Co-habiting	Retired	12.0613	Luminal B	Low/Intermediate	Negative	3A	5	No	No	No	Yes	61.2	1.49	27.5663	Yes	Yes	No	No	Yes	Yes	4	Yes	High school	yes	yes	no	no	no	yes	no	yes	yes	5	1		Self+Primary	1	No delay	No delays	Clinician	No	<1 month
459	74	Married/Co-habiting	Unemployed	11.0903	Luminal B	High	Negative	2B	3	No	No	Yes	No	65.7	1.5	29.2	Yes	Yes	Yes	No	Yes	Yes	5	Yes	High school	yes	yes	no	no	no	no	yes	no	yes	4	1	0	Self+Primary	1	No delay	No delays	None/Self	No	<1 month
460	67	Divorced/Widowed	Retired	6.67028	HER2 enriched		Negative	0	3	Yes	No	No	No	82	1.59	32.4354	No	Yes	Yes	No	Yes	Yes	4	Yes	High school	yes	no	no	no	no	no	no	yes	yes	3	1	0	Self+Primary	1	No delay	No delays	Clinician	No	<1 month
461	54	Married/Co-habiting	Unemployed	2.50423	Luminal B	High	Negative	3B	0	No	No	No	No	63.5	1.56	26.093	No	No	No	No	No	No	0	Yes	Primary	yes	yes	yes	yes	no	no	yes	yes	yes	7	2		Self+Primary	2	No delay	Dr or nurse did not think it was serious	None/Self	No	<1 month
462	45	Married/Co-habiting	Employed	8.13289	Luminal B	High	Negative	4	2	No	No	No	Yes	87.7	1.64	32.6071	No	Yes	No	No	No	No	1	Yes	High school	yes	no	yes	no	yes	no	yes	yes	no	5	1		Self+Primary	1	Thought it was minor ailment	No delays	None/Self	No	>3 months
463	31	Married/Co-habiting	Unemployed	29.743	Luminal B	Low/Intermediate	Positive	4	1	Yes	Yes	No	No				No	No	No	No	No	No	0	Yes	High school	yes	no	no	yes	yes	no	no	yes	yes	5	2	1	Primary/Secondary	4	No delay	Dr or nurse did not think it was serious	None/Self	No	<1 month
464	42	Married/Co-habiting	Unemployed	4.24144	Luminal B	High	Negative	2B	4	No	No	No	No	85	1.58	34.049	No	No	No	No	No	No	0	Yes	Primary	no	no	no	no	no	no	no	yes	no	1	1		Self+Primary	1	No delay	No delays	None/Self	No	<1 month
465	53	Married/Co-habiting	Unemployed	24.616			Negative	2A	4	No	No	No	Yes				No	Yes	Yes	No	Yes	No	3	Yes	High school	yes	yes	yes	no	yes	no	yes	no	no	5	1	1	Primary/Secondary	2	No delay	No delays	None/Self	No	<1 month
466	58	Single	Unemployed	23.4097	Triple negative	High	Negative	2B	6	No	No	No	No	73.3	1.67	26.2828	No	No	No	No	Yes	No	1		Informal only	no	no	yes	no	no	no	no	no	no	1	3	1	Primary/Secondary	4	No delay	Dr or nurse did not think it was serious	None/Self	No	<1 month
467	61	Divorced/Widowed	Unemployed	8.73508	Triple negative	High	Negative	1A	4	No	No	No	No	97	1.45	46.1356	Yes	Yes	Yes	No	Yes	Yes	5	Yes	High school	yes	yes	yes	no	yes	no	no	no	no	4	1		Self+Primary	1	No delay	No delays	None/Self	No	<1 month
468	80	Divorced/Widowed	Unemployed	5.32552	HER2 enriched	High	Negative	2B	2	Yes	Yes	No	Yes	63	1.51	27.6304	Yes	Yes	No	No	Yes	No	3	Yes	Primary	yes	yes	yes	no	no	no	yes	yes	no	5	1		Self+Primary	1	Thought it was minor ailment	No delays	None/Self	No	1-3 months
469	49		Unemployed	11.9707	Luminal B	High	Negative	4	3	No	No	No	No	79	1.66	28.6689	No	Yes	Yes	No	Yes	No	3	Yes	Post high school	yes	yes	yes	no	yes	no	yes	yes	yes	7	3	2	Primary/Secondary	5	Thought it was minor ailment	No delays	None/Self	No	>3 months
470	33	Divorced/Widowed	Employed	31.5203	HER2 enriched	High	Positive	4	4	No	No	No	No				No	Yes	Yes	No	No	No	2	No	Informal only	no	no	no	no	yes	yes	no	yes	no	3	1	2	Primary/Secondary	3	Thought it was minor ailment	No delays	None/Self	No	>3 months
471	43	Divorced/Widowed	Retired	10.9059	Luminal B	Low/Intermediate	Positive	3B	5	No	No	No	No	41.3	1.56	16.9707	Yes	Yes	Yes	No	No	No	3	Yes	High school	yes	yes	yes	yes	yes	no	yes	yes	yes	8	2	1	Primary/Secondary	3	No delay	Dr or nurse did not think it was serious	None/Self	No	<1 month
472	42	Married/Co-habiting	Unemployed	1.71894	Triple negative	High	Negative	4	3	No	No	No	No	66.4	1.61	25.6163	Yes	Yes	No	No	No	Yes	3	Yes	High school	yes	yes	yes	yes	no	no	yes	yes	yes	7	4		Self+Primary	4	No delay	Dror nurse gave ne pills and told me to come back	None/Self	No	<1 month
473	79	Single	Retired	24.3703	Luminal B	Low/Intermediate	Negative	3B	2	No	No	No	Yes	64.5	1.53	27.5535	Yes	Yes	No	No	Yes	No	3	Yes	High school	yes	yes	yes	no	yes	no	no	yes	yes	6	1	1	Primary/Secondary	2	Thought it was minor ailment	No delays	None/Self	No	>3 months
474	58	Single	Unemployed	3.90342	Luminal B		Negative	4	2	Yes	No	No	Yes	64.7	1.56	26.5861	No	Yes	Yes	No	Yes	Yes	4	Yes	Primary	yes	yes	yes	yes	no	yes	yes	yes	yes	8	1		Self+Primary	1	Fear of diagnosis	No delays	Clinician	No	>3 months
475	54	Divorced/Widowed	Employed	23.3021	Triple negative	Low/Intermediate	Negative	3B	3	Yes	No	No	No	90	1.56	36.9823	No	Yes	Yes	No	Yes	Yes	4	Yes	Primary	no	no	no	no	no	no	no	no	yes	1	2	4	Primary/Secondary	6	Thought it was minor ailment	No delays	None/Self	No	>3 months
476	52	Divorced/Widowed	Employed	49.756	Triple negative	Low/Intermediate	Negative	3A	4	No	No	No	No	89	1.552	36.95	No	Yes	Yes	No	Yes	Yes	4	Yes	Primary	yes	yes	yes	no	yes	no	yes	no	no	5	1		Self+Primary	1	Thought it was minor ailment	No delays	None/Self	No	>3 months
477	65	Divorced/Widowed	Retired	36.3925	Triple negative	Low/Intermediate	Negative	3A	2	No	No	Yes	Yes				Yes	Yes	Yes	No	Yes	No	4	Yes	Primary	yes	yes	yes	no	no	no	yes	yes	no	5	1	1	Primary/Secondary	2	Thought it was minor ailment	No delays	None/Self	No	>3 months
478	43	Divorced/Widowed	Employed	33.1118	Luminal B	Low/Intermediate	Unknown	4	2	No	No	No	No	149.3	1.63	56.1933	No	Yes	Yes	No	Yes	Yes	4	Yes	Post high school	yes	yes	yes	no	yes	no	yes	yes	yes	7	2	4	Primary/Secondary	6	Thought it was minor ailment	Dror nurse gave ne pills and told me to come back	None/Self	No	1-3 months
479	53	Single	Unemployed	6.42293	HER2 enriched	High	Negative	3A	0	No	No	No	No	99.1	1.57	40.2045	Yes	Yes	No	No	Yes	Yes	4	Yes	High school	yes	no	no	no	yes	no	no	yes	yes	4	1		Self+Primary	1	Fear of diagnosis	No delays	None/Self	No	>3 months
480	39	Single	Unemployed	8.68373	Luminal B	Low/Intermediate	Positive	2B		No	No	No	No	56	1.61	21.6041	Yes	No	No	No	Yes	No	2	Yes	High school	yes	yes	yes	no	yes	no	yes	no	no	5	1		Self+Primary	1	Fear of diagnosis	No delays	None/Self	No	1-3 months
481	67	Divorced/Widowed	Unemployed	9.13519	Luminal B	Low/Intermediate	Negative	2A	5	No	No	No	Yes	100	1.569	40.621	Yes	No	No	No	Yes	Yes	3	Yes	High school	yes	yes	yes	no	no	no	yes	yes	yes	6	0	0	Self+Primary	1	Thought it was minor ailment	No delays	None/Self	No	>3 months
482	86	Divorced/Widowed	Retired	3.44628	Luminal A	Low/Intermediate	Negative	3A	2	Yes	No	Yes	Yes	60	1.58	24.0346	Yes	Yes	Yes	Yes	Yes	Yes	6	Yes	Primary	no	no	yes	yes	no	no	no	no	no	2	1	0	Self+Primary	1	Thought it was minor ailment	No delays	None/Self	No	>3 months
483	65	Married/Co-habiting	Unemployed	11.2063	Luminal B		Negative	0	4	No	No	No	Yes	66	1.45	31.3912	Yes	Yes	Yes	No	Yes	Yes	5	Yes	High school	yes	no	yes	no	yes	no	no	yes	no	4			Self+Primary	0	No delay	No delays	None/Self	No	<1 month
484	46	Married/Co-habiting	Retired	24.6295	Luminal B	Low/Intermediate	Positive	2A	3	No	No	No	Yes	55.6	1.49	25.0439	Yes	No	No	No	No	No	1	Yes	High school	yes	no	yes	yes	yes	no	yes	no	no	5	1	2	Primary/Secondary	3	No delay	No delays	None/Self	No	<1 month
485	55	Married/Co-habiting	Unemployed	24.0796	HER2 enriched	Low/Intermediate	Positive	3B	2	Yes	Yes	No	No	47.4	1.53	20.2486	Yes	Yes	No	No	No	No	2	Yes	Primary	yes	yes	yes	yes	yes	no	yes	no	yes	7	1	3	Primary/Secondary	4	No one to look after the children	No delays	None/Self	No	>3 months
486	50	Single	Employed	2.83375	Luminal B		Negative	3B	2	Yes	No	No	Yes	112.4	1.69	39.3544	No	No	No	No	Yes	No	1	Yes	High school	yes	yes	yes	no	yes	no	no	no	yes	5	3		Self+Primary	3	Fear of diagnosis	No delays	None/Self	No	>3 months
487	53	Married/Co-habiting	Unemployed	2.50751	HER2 enriched		Negative	0	5	No	No	No	Yes	108.8	1.59	43.0363	No	Yes	No	No	No	No	1	No	Primary	yes	yes	yes	yes	yes	no	yes	no	yes	7	2		Self+Primary	2	No delay	No delays	None/Self	No	<1 month
488	32	Married/Co-habiting	Employed	11.4205	Luminal B	High	Negative	2A	3	No	No	No	No	72	1.52	31.1634	No	Yes	Yes	No	Yes	Yes	4	Yes	Post high school	yes	yes	yes	yes	yes	no	yes	yes	yes	8	2	0	Self+Primary	2	No delay	No delays	None/Self	No	<1 month
489	73	Married/Co-habiting	Retired	3.58328	Luminal B	High	Negative	3B	5	No	No	No	Yes	53	1.5	23.5556	Yes	Yes	Yes	No	Yes	Yes	5	Yes	High school	yes	no	yes	no	yes	yes	no	yes	yes	6	1	0	Self+Primary	1	No delay	No delays	None/Self	No	<1 month
490	74	Married/Co-habiting	Retired	1.61205	Luminal B	Low/Intermediate	Negative	4	4	No	No	No	Yes	110	1.546	71.151	Yes	Yes	No	No	Yes	Yes	4		Primary	yes	no	no	no	yes	no	yes	yes	yes	5	1	1	Primary/Secondary	2	No delay	Dr or nurse did not think it was serious	None/Self	No	<1 month
491	42	Single	Unemployed	1.95511	Luminal B	Low/Intermediate	Negative	2A		No	No	No	No	69.7	1.58	27.9202	Yes	Yes	Yes	No	Yes	Yes	5	Yes	High school	yes	yes	yes	yes	yes	yes	yes	yes	yes	9	3		Self+Primary	4	No delay	Dror nurse gave ne pills and told me to come back	Clinician	No	<1 month
492	31	Married/Co-habiting	Employed	9.90066	Luminal B	Low/Intermediate	Negative	3B	2	No	No	No	No	51.3	1.57	20.8122	No	Yes	No	No	Yes	Yes	3	Yes	High school	yes	yes	yes	yes	yes	yes	yes	yes	yes	9	1	0	Self+Primary	1	Fear of diagnosis	No delays	None/Self	No	1-3 months
493	64	Divorced/Widowed	Unemployed	30.8768	Luminal B	Low/Intermediate	Positive	4	4	Yes	No	Yes	Yes	44.1	1.43	21.5658	No	Yes	Yes	No	Yes	No	3	Yes	Primary	yes	yes	yes	no	no	no	yes	yes	yes	6		1	Primary/Secondary	1	No delay	No delays	None/Self	No	<1 month
494	28	Single	Unemployed	25.8094	Luminal B	Low/Intermediate	Negative	3B		No	No	No	No	77	1.62	29.34	No	Yes	Yes	No	Yes	No	3	Yes	Primary	yes	yes	yes	yes	no	no	no	no	yes	5	1	0	Self+Primary	1	No delay	No delays	None/Self	No	<1 month
495	58	Married/Co-habiting	Unemployed	2.95616	Luminal B		Positive	0	3	Yes	No	No	No	126.5	1.57	51.3205	Yes	No	No	No	Yes	Yes	3	Yes	High school	no	yes	yes	yes	yes	no	yes	yes	yes	7	1	0	Self+Primary	1	No delay	No delays	None/Self	No	<1 month
496	44	Married/Co-habiting	Unemployed	23.4097	Luminal B	High	Negative	4	2	No	No	Yes	Yes	170.4	1.52	73.7535	Yes	Yes	Yes	Yes	Yes	Yes	6	Yes	High school	no	no	no	yes	no	no	no	no	no	1	1	1	Primary/Secondary	2	Thought it was minor ailment	No delays	None/Self	No	1-3 months
497	59	Married/Co-habiting	Unemployed	3.16613	Luminal B	Low/Intermediate	Positive	3B	3	No	No	No	No	63.4	1.57	25.7211	Yes	Yes	Yes	No	Yes	No	4	Yes	High school	yes	yes	yes	yes	yes	no	yes	yes	yes	8	1	2	Primary/Secondary	3	No delay	No delays	None/Self	No	<1 month
498	39	Married/Co-habiting	Unemployed	10.6205	Luminal B	Low/Intermediate	Unknown	3B	4	No	No	No	No	107	1.58	42.8617	No	Yes	No	No	No	No	1	Yes	Primary	yes	yes	no	no	yes	no	no	no	no	3	1	0	Self+Primary	1	No one to look after the children	No delays	None/Self	No	>3 months
499	53	Single	Employed	3.19737	Luminal B	High	Negative	3B	1	No	No	No	No	71.6	1.53	30.5865	Yes	Yes	Yes	No	Yes	No	4	Yes	Primary	yes	yes	yes	no	yes	no	yes	no	no	5	1		Self+Primary	1	Fear of diagnosis	No delays	None/Self	No	>3 months
