# Supplementary material for: Barriers to early presentation of breast cancer among women in Soweto, South Africa
Source: PLoS One. 2018 Feb 2;13(2):e0192071. doi: 10.1371/journal.pone.0192071 (PMC5796726; doi:10.1371/journal.pone.0192071)
Supplement: S2 Table — (XLSX) [file pone.0192071.s002.xlsx]

## Sheet: Sheet1
S2 Table
Reasons for Delays caused by the health system
	Stage of breast cancer at diagnosis
Reasons for delay	Early stage		Late stage		Total
	N=243	%	N=256	%	N=499	%
No delay	210	86.4198	211	82.4219	421	84.3687
Doctor/nurse thought it was not serious	32	13.1687	44	17.1875		15.2305
Delay for appointment or test results	1	0.411523	1	0.390625		0.400802
